# Supplementary material for: Bis­(μ-pyridine-2,3-dicarboxyl­ato)bis­[aqua­(3-carb­oxy­pyridine-2-carboxyl­ato)indium(III)] tetra­hydrate
Source: Acta Crystallogr Sect E Struct Rep Online. 2011 Dec 21;68(Pt 1):m71–2. doi: 10.1107/S1600536811053566 (PMC3254334; doi:10.1107/S1600536811053566)
Supplement: Supplementary file 1 [file e-68-00m71-sup1.cif]

##############################################################################
#                                                                            #
# This CIF contains the data in a paper accepted for publication in          #
# Acta Crystallographica Section E. It conforms to the requirements of       #
# Notes for Authors for Acta Crystallographica Section E, and has been       #
# peer reviewed under the auspices of the IUCr Commission on Journals.       #
#                                                                            #
# Full details of the Crystallographic Information File format               #
# are given in the paper "The Crystallographic Information File (CIF):       #
# a New Standard Archive File for Crystallography" by S. R. Hall, F. H.      #
# Allen and I. D. Brown [Acta Cryst. (1991), A47, 655-685].                  #
#                                                                            #
# The current version of the core CIF dictionary is obtainable from          #
# ftp://ftp.iucr.org/pub/cif_core.dic.                                       #
#                                                                            #
# Software is freely available for graphical display of the structure(s)     #
# in this CIF. For information consult the CIF software page                 #
# http://www.iucr.org/resources/cif/software.                                #
#                                                                            #
# This file may be used for bona fide research purposes within the           #
# scientific community so long as proper attribution is given to the journal # 
# article from which it was obtained.                                        #
#                                                                            #
##############################################################################
data_I
_audit_creation_method     SHELXL-97
_chemical_name_systematic
;
bis(\m-pyridine-2,3-dicarboxylato)bis[aqua(3-carboxypyridine-2-
carboxylato)indium(III)] tetrahydrate
;
_chemical_name_common     ?
_chemical_formula_moiety     'C28 H18 In2 N4 O18, 4(H2 O)'
_chemical_formula_sum     'C28 H26 In2 N4 O22'
_chemical_formula_iupac     '[In2 (C7 H3 N O4)2 (C7 H4 N O4)2 (H2 O)2], 4H2 O'
_chemical_formula_weight     1000.17
_chemical_melting_point     ?
_symmetry_cell_setting     triclinic
_symmetry_space_group_name_H-M     'P -1'
_symmetry_space_group_name_Hall     '-P 1'
loop_
    _symmetry_equiv_pos_as_xyz
    'x, y, z'
    '-x, -y, -z'
_cell_length_a     8.0166(3)
_cell_length_b     10.0890(4)
_cell_length_c     11.9838(5)
_cell_angle_alpha     110.069(4)
_cell_angle_beta     96.236(3)
_cell_angle_gamma     109.076(3)
_cell_volume     833.36(6)
_cell_formula_units_Z     1
_cell_measurement_reflns_used     8569
_cell_measurement_theta_min     2.8404
_cell_measurement_theta_max     27.1860
_cell_measurement_temperature     120(2)
_exptl_crystal_description     Block
_exptl_crystal_colour     Colourless
_exptl_crystal_size_max     0.40
_exptl_crystal_size_mid     0.30
_exptl_crystal_size_min     0.30
_exptl_crystal_density_diffrn     1.993
_exptl_crystal_density_meas     ?
_exptl_crystal_density_method     'not measured'
_exptl_crystal_F_000     496
_exptl_absorpt_coefficient_mu     1.487
_exptl_absorpt_correction_type     multi-scan
_exptl_absorpt_process_details     '(CrysAlis RED; Oxford Diffraction, 2009)'
_exptl_absorpt_correction_T_min     0.5877
_exptl_absorpt_correction_T_max     0.6640
_exptl_special_details     ?
_diffrn_ambient_temperature     120(2)
_diffrn_radiation_type     'MoK\a'
_diffrn_radiation_wavelength     0.71073
_diffrn_radiation_source     'Enhance (Mo) X-ray Source'
_diffrn_radiation_monochromator     'graphite'
_diffrn_measurement_device_type
;
Oxford Diffraction Xcalibur diffractometer with a Sapphire2
detector
;
_diffrn_measurement_method     '\w scan'
_diffrn_detector_area_resol_mean     8.4353
_diffrn_reflns_number     10774
_diffrn_reflns_av_R_equivalents     0.0133
_diffrn_reflns_av_sigmaI/netI     0.0185
_diffrn_reflns_theta_min     3.26
_diffrn_reflns_theta_max     27.23
_diffrn_reflns_theta_full     25.60
_diffrn_measured_fraction_theta_max     0.902
_diffrn_measured_fraction_theta_full     0.992
_diffrn_reflns_limit_h_min     -8
_diffrn_reflns_limit_h_max     10
_diffrn_reflns_limit_k_min     -12
_diffrn_reflns_limit_k_max     12
_diffrn_reflns_limit_l_min     -15
_diffrn_reflns_limit_l_max     15
_diffrn_standards_number     0
_diffrn_standards_interval_count     ?
_diffrn_standards_interval_time     ?
_diffrn_standards_decay_%     ?
_refine_special_details
;
Refinement of <i>F</i>^2^ against ALL reflections. The weighted <i>R</i>-factor
<i>wR</i> and goodness of fit <i>S</i> are based on <i>F</i>^2^, conventional
<i>R</i>-factors <i>R</i> are based on <i>F</i>, with <i>F</i> set to zero for
negative <i>F</i>^2^. The threshold expression of <i>F</i>^2^ >
\s(<i>F</i>^2^) is used only for calculating <i>R</i>-factors(gt) <i>etc</i>.
and is not relevant to the choice of reflections for refinement.
<i>R</i>-factors based on <i>F</i>^2^ are statistically about twice as large
as those based on <i>F</i>, and <i>R</i>- factors based on ALL data will be
even larger.
;
_reflns_number_total     3373
_reflns_number_gt     3168
_reflns_threshold_expression     I>2sigma(I)
_refine_ls_structure_factor_coef     Fsqd
_refine_ls_matrix_type     full
_refine_ls_R_factor_all     0.0176
_refine_ls_R_factor_gt     0.0155
_refine_ls_wR_factor_gt     0.0389
_refine_ls_wR_factor_ref     0.0394
_refine_ls_goodness_of_fit_ref     1.099
_refine_ls_restrained_S_all     1.099
_refine_ls_number_reflns     3373
_refine_ls_number_parameters     254
_refine_ls_number_restraints     0
_refine_ls_hydrogen_treatment     constr
_refine_ls_weighting_scheme     calc
_refine_ls_weighting_details
         'calc w=1/[\s^2^(Fo^2^)+(0.0197P)^2^+0.3217P] where P=(Fo^2^+2Fc^2^)/3'
_atom_sites_solution_hydrogens     geom
_atom_sites_solution_primary     direct
_atom_sites_solution_secondary     difmap
_refine_ls_shift/su_max     0.002
_refine_ls_shift/su_mean     0.000
_refine_diff_density_max     0.381
_refine_diff_density_min     -0.308
_refine_ls_extinction_method     'SHELXL97 (Sheldrick, 2008)'
_refine_ls_extinction_coef     0.0083(5)
_refine_ls_extinction_expression
                                  'Fc^*^=kFc[1+0.001xFc^2^\l^3^/sin(2\q)]^-1/4^'
loop_
    _atom_type_symbol
    _atom_type_description
    _atom_type_scat_dispersion_real
    _atom_type_scat_dispersion_imag
    _atom_type_scat_source
    'C' 'C' 0.0033 0.0016
                         'International Tables Vol C Tables 4.2.6.8 and 6.1.1.4'
    'H' 'H' 0.0000 0.0000
                         'International Tables Vol C Tables 4.2.6.8 and 6.1.1.4'
    'N' 'N' 0.0061 0.0033
                         'International Tables Vol C Tables 4.2.6.8 and 6.1.1.4'
    'O' 'O' 0.0106 0.0060
                         'International Tables Vol C Tables 4.2.6.8 and 6.1.1.4'
    'In' 'In' -0.7276 1.3100
                         'International Tables Vol C Tables 4.2.6.8 and 6.1.1.4'
_computing_data_collection     'CrysAlis CCD (Oxford Diffraction, 2009)'
_computing_cell_refinement     'CrysAlis CCD (Oxford Diffraction, 2009)'
_computing_data_reduction     'CrysAlis RED (Oxford Diffraction, 2009)'
_computing_structure_solution     'SHELXS97 (Sheldrick, 2008)'
_computing_structure_refinement     'SHELXL97 (Sheldrick, 2008)'
_computing_molecular_graphics     'SHELXTL (Sheldrick, 2008)'
_computing_publication_material     'SHELXTL (Sheldrick, 2008)'
loop_
    _atom_site_type_symbol
    _atom_site_label
    _atom_site_fract_x
    _atom_site_fract_y
    _atom_site_fract_z
    _atom_site_U_iso_or_equiv
    _atom_site_adp_type
    _atom_site_calc_flag
    _atom_site_refinement_flags
    _atom_site_occupancy
    _atom_site_symmetry_multiplicity
    _atom_site_disorder_assembly
    _atom_site_disorder_group
    In In1 0.716069(17) 0.792788(13) 0.730349(10) 0.00941(5) Uani d . 1 1 . .
    O O1 0.81082(17) 0.78122(15) 0.57022(11) 0.0132(3) Uani d . 1 1 . .
    O O2 0.77166(18) 0.81433(15) 0.39645(11) 0.0165(3) Uani d . 1 1 . .
    O O3 0.43118(19) 0.60530(14) 0.22385(11) 0.0154(3) Uani d . 1 1 . .
    O O4 0.38691(19) 0.80920(15) 0.21595(11) 0.0179(3) Uani d . 1 1 . .
    H H4O 0.3870 0.7721 0.1416 0.021 Uiso d R 1 1 . .
    O O5 0.64775(17) 0.86624(14) 0.90207(10) 0.0127(3) Uani d . 1 1 . .
    O O6 0.73152(19) 1.05169(15) 1.08983(11) 0.0171(3) Uani d . 1 1 . .
    O O7 0.92356(19) 1.40964(15) 1.17662(11) 0.0165(3) Uani d . 1 1 . .
    O O8 1.10615(18) 1.31541(14) 1.24362(11) 0.0144(3) Uani d . 1 1 . .
    O O9 0.50749(18) 0.56958(14) 0.66940(11) 0.0168(3) Uani d . 1 1 . .
    H H91 0.3972 0.5539 0.6473 0.020 Uiso d R 1 1 . .
    H H92 0.5325 0.5180 0.7057 0.020 Uiso d R 1 1 . .
    N N1 0.5111(2) 0.83155(16) 0.61329(13) 0.0105(3) Uani d . 1 1 . .
    N N2 0.9159(2) 1.03454(17) 0.83361(13) 0.0104(3) Uani d . 1 1 . .
    C C1 0.5347(2) 0.80161(19) 0.49914(15) 0.0101(4) Uani d . 1 1 . .
    C C2 0.4018(3) 0.78340(19) 0.40403(16) 0.0120(4) Uani d . 1 1 . .
    C C3 0.2455(3) 0.8044(2) 0.43128(17) 0.0159(4) Uani d . 1 1 . .
    H H3 0.1527 0.7938 0.3685 0.019 Uiso calc R 1 1 . .
    C C4 0.2254(3) 0.8406(2) 0.54992(17) 0.0165(4) Uani d . 1 1 . .
    H H4 0.1209 0.8583 0.5699 0.020 Uiso calc R 1 1 . .
    C C5 0.3595(3) 0.8508(2) 0.63908(16) 0.0135(4) Uani d . 1 1 . .
    H H5 0.3442 0.8717 0.7200 0.016 Uiso calc R 1 1 . .
    C C6 0.7195(2) 0.79807(19) 0.48430(15) 0.0107(4) Uani d . 1 1 . .
    C C7 0.4120(3) 0.7255(2) 0.27281(16) 0.0124(4) Uani d . 1 1 . .
    C C8 0.9017(3) 1.0999(2) 0.94915(15) 0.0100(3) Uani d . 1 1 . .
    C C9 1.0201(3) 1.2475(2) 1.02728(15) 0.0113(4) Uani d . 1 1 . .
    C C10 1.1540(3) 1.3289(2) 0.98329(16) 0.0153(4) Uani d . 1 1 . .
    H H10 1.2361 1.4305 1.0348 0.018 Uiso calc R 1 1 . .
    C C11 1.1667(3) 1.2612(2) 0.86462(16) 0.0158(4) Uani d . 1 1 . .
    H H11 1.2570 1.3154 0.8335 0.019 Uiso calc R 1 1 . .
    C C12 1.0452(3) 1.1130(2) 0.79220(16) 0.0131(4) Uani d . 1 1 . .
    H H12 1.0537 1.0655 0.7107 0.016 Uiso calc R 1 1 . .
    C C13 0.7493(3) 1.0014(2) 0.98602(15) 0.0113(4) Uani d . 1 1 . .
    C C14 1.0119(3) 1.3270(2) 1.15813(15) 0.0121(4) Uani d . 1 1 . .
    O O10 0.39345(18) 0.69562(15) -0.00496(11) 0.0167(3) Uani d . 1 1 . .
    H H101 0.4704 0.7512 -0.0293 0.020 Uiso d R 1 1 . .
    H H102 0.2944 0.6616 -0.0572 0.020 Uiso d R 1 1 . .
    O O11 0.83456(19) 0.48403(16) 0.39983(12) 0.0217(3) Uani d . 1 1 . .
    H H111 0.8943 0.5668 0.4609 0.026 Uiso d R 1 1 . .
    H H112 0.8849 0.4755 0.3413 0.026 Uiso d R 1 1 . .
loop_
    _atom_site_aniso_label
    _atom_site_aniso_U_11
    _atom_site_aniso_U_22
    _atom_site_aniso_U_33
    _atom_site_aniso_U_12
    _atom_site_aniso_U_13
    _atom_site_aniso_U_23
    In1 0.00961(8) 0.01133(8) 0.00717(7) 0.00362(6) 0.00213(5) 0.00400(5)
    O1 0.0104(7) 0.0217(7) 0.0097(6) 0.0077(6) 0.0033(5) 0.0072(5)
    O2 0.0164(8) 0.0241(7) 0.0127(6) 0.0077(6) 0.0072(6) 0.0105(6)
    O3 0.0209(8) 0.0118(6) 0.0123(6) 0.0055(6) 0.0014(6) 0.0050(5)
    O4 0.0275(9) 0.0184(7) 0.0112(6) 0.0112(6) 0.0027(6) 0.0084(5)
    O5 0.0112(7) 0.0143(6) 0.0108(6) 0.0026(6) 0.0040(5) 0.0049(5)
    O6 0.0181(8) 0.0196(7) 0.0113(6) 0.0046(6) 0.0074(6) 0.0049(5)
    O7 0.0191(8) 0.0186(7) 0.0129(6) 0.0119(6) 0.0014(6) 0.0039(5)
    O8 0.0164(8) 0.0191(7) 0.0098(6) 0.0102(6) 0.0018(5) 0.0055(5)
    O9 0.0132(7) 0.0150(7) 0.0218(7) 0.0033(6) -0.0003(6) 0.0106(6)
    N1 0.0104(8) 0.0097(7) 0.0111(7) 0.0032(6) 0.0033(6) 0.0046(6)
    N2 0.0103(8) 0.0124(7) 0.0098(7) 0.0047(7) 0.0026(6) 0.0054(6)
    C1 0.0104(10) 0.0068(8) 0.0122(8) 0.0017(7) 0.0028(7) 0.0044(7)
    C2 0.0130(10) 0.0083(8) 0.0135(8) 0.0021(8) 0.0013(7) 0.0056(7)
    C3 0.0128(10) 0.0173(9) 0.0183(9) 0.0062(8) 0.0001(8) 0.0087(8)
    C4 0.0124(10) 0.0161(9) 0.0238(10) 0.0074(8) 0.0067(8) 0.0089(8)
    C5 0.0145(10) 0.0109(9) 0.0158(9) 0.0048(8) 0.0068(8) 0.0057(7)
    C6 0.0100(10) 0.0088(8) 0.0100(8) 0.0015(7) 0.0013(7) 0.0023(7)
    C7 0.0072(9) 0.0135(9) 0.0136(8) 0.0008(8) -0.0013(7) 0.0063(7)
    C8 0.0104(10) 0.0131(9) 0.0094(8) 0.0063(8) 0.0027(7) 0.0062(7)
    C9 0.0115(10) 0.0142(9) 0.0100(8) 0.0068(8) 0.0012(7) 0.0058(7)
    C10 0.0149(11) 0.0139(9) 0.0139(8) 0.0027(8) 0.0007(8) 0.0054(7)
    C11 0.0147(11) 0.0171(9) 0.0153(9) 0.0027(8) 0.0056(8) 0.0090(8)
    C12 0.0142(10) 0.0158(9) 0.0107(8) 0.0057(8) 0.0050(7) 0.0065(7)
    C13 0.0104(10) 0.0148(9) 0.0113(8) 0.0070(8) 0.0017(7) 0.0067(7)
    C14 0.0103(10) 0.0110(9) 0.0115(8) 0.0009(8) 0.0015(7) 0.0038(7)
    O10 0.0133(7) 0.0224(7) 0.0134(6) 0.0027(6) 0.0014(5) 0.0106(6)
    O11 0.0204(8) 0.0215(7) 0.0203(7) 0.0069(6) 0.0059(6) 0.0061(6)
_geom_special_details
;
All e.s.d.'s (except the e.s.d. in the dihedral angle between two l.s. planes)
are estimated using the full covariance matrix. The cell e.s.d.'s are taken
into account individually in the estimation of e.s.d.'s in distances, angles
and torsion angles; correlations between e.s.d.'s in cell parameters are only
used when they are defined by crystal symmetry. An approximate (isotropic)
treatment of cell e.s.d.'s is used for estimating e.s.d.'s involving l.s.
planes.
;
loop_
    _geom_bond_atom_site_label_1
    _geom_bond_atom_site_label_2
    _geom_bond_site_symmetry_2
    _geom_bond_distance
    _geom_bond_publ_flag
    In1 O8 2_777 2.1153(12) ?
    In1 O1 . 2.1199(12) ?
    In1 O9 . 2.1319(13) ?
    In1 O5 . 2.1324(11) ?
    In1 N2 . 2.2339(15) ?
    In1 N1 . 2.2618(14) ?
    O1 C6 . 1.289(2) ?
    O2 C6 . 1.216(2) ?
    O3 C7 . 1.221(2) ?
    O4 C7 . 1.302(2) ?
    O4 H4O . 0.8401 ?
    O5 C13 . 1.300(2) ?
    O6 C13 . 1.216(2) ?
    O7 C14 . 1.240(2) ?
    O8 C14 . 1.268(2) ?
    O8 In1 2_777 2.1152(12) ?
    O9 H91 . 0.8400 ?
    O9 H92 . 0.8400 ?
    N1 C5 . 1.343(2) ?
    N1 C1 . 1.345(2) ?
    N2 C12 . 1.339(2) ?
    N2 C8 . 1.350(2) ?
    C1 C2 . 1.390(2) ?
    C1 C6 . 1.522(2) ?
    C2 C3 . 1.392(3) ?
    C2 C7 . 1.500(2) ?
    C3 C4 . 1.383(3) ?
    C3 H3 . 0.9500 ?
    C4 C5 . 1.383(3) ?
    C4 H4 . 0.9500 ?
    C5 H5 . 0.9500 ?
    C8 C9 . 1.386(3) ?
    C8 C13 . 1.517(3) ?
    C9 C10 . 1.396(3) ?
    C9 C14 . 1.517(2) ?
    C10 C11 . 1.382(2) ?
    C10 H10 . 0.9500 ?
    C11 C12 . 1.383(3) ?
    C11 H11 . 0.9500 ?
    C12 H12 . 0.9500 ?
    O10 H101 . 0.8400 ?
    O10 H102 . 0.8400 ?
    O11 H111 . 0.8400 ?
    O11 H112 . 0.8400 ?
loop_
    _geom_angle_atom_site_label_1
    _geom_angle_atom_site_label_2
    _geom_angle_atom_site_label_3
    _geom_angle_site_symmetry_1
    _geom_angle_site_symmetry_3
    _geom_angle
    _geom_angle_publ_flag
    O8 In1 O1 2_777 . 83.58(5) ?
    O8 In1 O9 2_777 . 84.44(5) ?
    O1 In1 O9 . . 101.63(5) ?
    O8 In1 O5 2_777 . 104.07(5) ?
    O1 In1 O5 . . 165.16(5) ?
    O9 In1 O5 . . 91.87(5) ?
    O8 In1 N2 2_777 . 97.32(5) ?
    O1 In1 N2 . . 91.20(5) ?
    O9 In1 N2 . . 167.17(5) ?
    O5 In1 N2 . . 75.36(5) ?
    O8 In1 N1 2_777 . 153.16(5) ?
    O1 In1 N1 . . 75.34(5) ?
    O9 In1 N1 . . 83.75(5) ?
    O5 In1 N1 . . 100.33(5) ?
    N2 In1 N1 . . 99.52(5) ?
    C6 O1 In1 . . 119.19(11) ?
    C7 O4 H4O . . 112.4 ?
    C13 O5 In1 . . 118.93(11) ?
    C14 O8 In1 . 2_777 140.24(11) ?
    In1 O9 H91 . . 121.2 ?
    In1 O9 H92 . . 112.4 ?
    H91 O9 H92 . . 117.5 ?
    C5 N1 C1 . . 120.12(15) ?
    C5 N1 In1 . . 126.80(11) ?
    C1 N1 In1 . . 111.76(11) ?
    C12 N2 C8 . . 119.97(16) ?
    C12 N2 In1 . . 126.11(11) ?
    C8 N2 In1 . . 113.89(12) ?
    N1 C1 C2 . . 121.65(16) ?
    N1 C1 C6 . . 115.19(15) ?
    C2 C1 C6 . . 123.09(15) ?
    C1 C2 C3 . . 118.00(16) ?
    C1 C2 C7 . . 122.31(16) ?
    C3 C2 C7 . . 119.33(16) ?
    C4 C3 C2 . . 119.91(17) ?
    C4 C3 H3 . . 120.0 ?
    C2 C3 H3 . . 120.0 ?
    C5 C4 C3 . . 119.06(17) ?
    C5 C4 H4 . . 120.5 ?
    C3 C4 H4 . . 120.5 ?
    N1 C5 C4 . . 121.17(16) ?
    N1 C5 H5 . . 119.4 ?
    C4 C5 H5 . . 119.4 ?
    O2 C6 O1 . . 125.21(17) ?
    O2 C6 C1 . . 119.13(15) ?
    O1 C6 C1 . . 115.64(14) ?
    O3 C7 O4 . . 124.16(16) ?
    O3 C7 C2 . . 121.80(15) ?
    O4 C7 C2 . . 113.89(15) ?
    N2 C8 C9 . . 121.27(16) ?
    N2 C8 C13 . . 115.55(15) ?
    C9 C8 C13 . . 123.18(15) ?
    C8 C9 C10 . . 118.45(16) ?
    C8 C9 C14 . . 123.82(16) ?
    C10 C9 C14 . . 117.73(16) ?
    C11 C10 C9 . . 119.83(18) ?
    C11 C10 H10 . . 120.1 ?
    C9 C10 H10 . . 120.1 ?
    C10 C11 C12 . . 118.58(18) ?
    C10 C11 H11 . . 120.7 ?
    C12 C11 H11 . . 120.7 ?
    N2 C12 C11 . . 121.89(16) ?
    N2 C12 H12 . . 119.1 ?
    C11 C12 H12 . . 119.1 ?
    O6 C13 O5 . . 124.90(17) ?
    O6 C13 C8 . . 119.05(16) ?
    O5 C13 C8 . . 116.05(14) ?
    O7 C14 O8 . . 123.27(15) ?
    O7 C14 C9 . . 117.88(15) ?
    O8 C14 C9 . . 118.63(15) ?
    H101 O10 H102 . . 105.0 ?
    H111 O11 H112 . . 111.8 ?
loop_
    _geom_torsion_atom_site_label_1
    _geom_torsion_atom_site_label_2
    _geom_torsion_atom_site_label_3
    _geom_torsion_atom_site_label_4
    _geom_torsion_site_symmetry_1
    _geom_torsion_site_symmetry_2
    _geom_torsion_site_symmetry_3
    _geom_torsion_site_symmetry_4
    _geom_torsion
    _geom_torsion_publ_flag
    O8 In1 O1 C6 2_777 . . . 162.67(13) ?
    O9 In1 O1 C6 . . . . 79.72(13) ?
    O5 In1 O1 C6 . . . . -75.3(2) ?
    N2 In1 O1 C6 . . . . -100.10(13) ?
    N1 In1 O1 C6 . . . . -0.57(12) ?
    O8 In1 O5 C13 2_777 . . . 89.72(12) ?
    O1 In1 O5 C13 . . . . -30.0(2) ?
    O9 In1 O5 C13 . . . . 174.45(12) ?
    N2 In1 O5 C13 . . . . -4.31(11) ?
    N1 In1 O5 C13 . . . . -101.56(12) ?
    O8 In1 N1 C5 2_777 . . . 138.04(14) ?
    O1 In1 N1 C5 . . . . 177.42(15) ?
    O9 In1 N1 C5 . . . . 73.64(15) ?
    O5 In1 N1 C5 . . . . -17.12(15) ?
    N2 In1 N1 C5 . . . . -93.83(15) ?
    O8 In1 N1 C1 2_777 . . . -28.73(19) ?
    O1 In1 N1 C1 . . . . 10.65(11) ?
    O9 In1 N1 C1 . . . . -93.12(12) ?
    O5 In1 N1 C1 . . . . 176.11(12) ?
    N2 In1 N1 C1 . . . . 99.40(12) ?
    O8 In1 N2 C12 2_777 . . . 78.74(14) ?
    O1 In1 N2 C12 . . . . -4.94(14) ?
    O9 In1 N2 C12 . . . . 175.85(19) ?
    O5 In1 N2 C12 . . . . -178.56(15) ?
    N1 In1 N2 C12 . . . . -80.27(14) ?
    O8 In1 N2 C8 2_777 . . . -99.18(12) ?
    O1 In1 N2 C8 . . . . 177.14(12) ?
    O9 In1 N2 C8 . . . . -2.1(3) ?
    O5 In1 N2 C8 . . . . 3.52(11) ?
    N1 In1 N2 C8 . . . . 101.80(12) ?
    C5 N1 C1 C2 . . . . -2.7(3) ?
    In1 N1 C1 C2 . . . . 165.07(13) ?
    C5 N1 C1 C6 . . . . 174.13(15) ?
    In1 N1 C1 C6 . . . . -18.10(17) ?
    N1 C1 C2 C3 . . . . 3.0(3) ?
    C6 C1 C2 C3 . . . . -173.52(16) ?
    N1 C1 C2 C7 . . . . -169.95(16) ?
    C6 C1 C2 C7 . . . . 13.5(3) ?
    C1 C2 C3 C4 . . . . -0.7(3) ?
    C7 C2 C3 C4 . . . . 172.56(17) ?
    C2 C3 C4 C5 . . . . -2.0(3) ?
    C1 N1 C5 C4 . . . . -0.1(3) ?
    In1 N1 C5 C4 . . . . -165.89(13) ?
    C3 C4 C5 N1 . . . . 2.5(3) ?
    In1 O1 C6 O2 . . . . 169.57(14) ?
    In1 O1 C6 C1 . . . . -8.69(19) ?
    N1 C1 C6 O2 . . . . -159.83(16) ?
    C2 C1 C6 O2 . . . . 16.9(3) ?
    N1 C1 C6 O1 . . . . 18.5(2) ?
    C2 C1 C6 O1 . . . . -164.68(16) ?
    C1 C2 C7 O3 . . . . 53.6(3) ?
    C3 C2 C7 O3 . . . . -119.3(2) ?
    C1 C2 C7 O4 . . . . -130.59(18) ?
    C3 C2 C7 O4 . . . . 56.5(2) ?
    C12 N2 C8 C9 . . . . -0.6(2) ?
    In1 N2 C8 C9 . . . . 177.46(12) ?
    C12 N2 C8 C13 . . . . 179.38(15) ?
    In1 N2 C8 C13 . . . . -2.56(18) ?
    N2 C8 C9 C10 . . . . 0.9(2) ?
    C13 C8 C9 C10 . . . . -179.06(16) ?
    N2 C8 C9 C14 . . . . -179.73(16) ?
    C13 C8 C9 C14 . . . . 0.3(3) ?
    C8 C9 C10 C11 . . . . -0.5(3) ?
    C14 C9 C10 C11 . . . . -179.94(16) ?
    C9 C10 C11 C12 . . . . -0.1(3) ?
    C8 N2 C12 C11 . . . . -0.1(3) ?
    In1 N2 C12 C11 . . . . -177.90(13) ?
    C10 C11 C12 N2 . . . . 0.4(3) ?
    In1 O5 C13 O6 . . . . -174.77(13) ?
    In1 O5 C13 C8 . . . . 4.34(18) ?
    N2 C8 C13 O6 . . . . 178.18(15) ?
    C9 C8 C13 O6 . . . . -1.8(3) ?
    N2 C8 C13 O5 . . . . -1.0(2) ?
    C9 C8 C13 O5 . . . . 179.00(15) ?
    In1 O8 C14 O7 2_777 . . . -176.98(13) ?
    In1 O8 C14 C9 2_777 . . . -2.6(3) ?
    C8 C9 C14 O7 . . . . -93.8(2) ?
    C10 C9 C14 O7 . . . . 85.6(2) ?
    C8 C9 C14 O8 . . . . 91.5(2) ?
    C10 C9 C14 O8 . . . . -89.1(2) ?
loop_
    _geom_hbond_atom_site_label_D
    _geom_hbond_atom_site_label_H
    _geom_hbond_atom_site_label_A
    _geom_hbond_site_symmetry_A
    _geom_hbond_distance_DH
    _geom_hbond_distance_HA
    _geom_hbond_distance_DA
    _geom_hbond_angle_DHA
    O9 H91 O11 2_666 0.84 1.75 2.5938(19) 178
    O9 H92 O3 2_666 0.84 1.80 2.6402(17) 175
    O11 H112 O7 1_544 0.84 1.95 2.7595(18) 162
    O10 H101 O5 1_554 0.84 1.97 2.8065(18) 175
    O10 H102 O7 2_676 0.84 1.88 2.7237(19) 178
    O4 H4O O10 . 0.84 1.67 2.5124(17) 178
    C4 H4 O1 1_455 0.95 2.35 3.231(2) 154
    C5 H5 O6 2_677 0.95 2.36 3.293(2) 168
    C11 H11 O3 2_776 0.95 2.61 3.495(2) 156
    C12 H12 O2 2_776 0.95 2.33 2.993(2) 126
_iucr_refine_instructions_details
;
TITL    I in P-1
CELL 0.71073   8.0166  10.0890  11.9838 110.069  96.236 109.076
ZERR    1.00   0.0003   0.0004   0.0005   0.004   0.003   0.003
LATT  1
SFAC  C  H  N  O  IN
UNIT  28 26 4 22 2
BOND $H
L.S. 8
FMAP 2
PLAN 5
temp -153
size 0.3 0.3 0.4
eqiv $1 -x+1, -y+1, -z+1
eqiv $2 x, y-1, z-1
eqiv $3  x, y+1, z
eqiv $4 x, y, z-1
eqiv $5 -x+1, -y+2, -z+1
eqiv $6 -1+x, y, z
EQIV $7 1-x, 2-y, 2-z
EQIV $8 2-x, 2-y, 1-z
htab O9 O11_$1
htab O9 O3_$1
htab O11 O7_$2
htab O10 O5_$4
htab O10 O7_$5
htab O4 O10
HTAB C4 O1_$6
HTAB C5 O6_$7
HTAB C11 O3_$8
HTAB C12 O2_$8
conf
omit -1   1   0
acta 51.2
WGHT    0.019700    0.321700
EXTI    0.008294
FVAR       0.46095
IN1   5    0.716069    0.792788    0.730349    11.00000    0.00961    0.01133 =
         0.00717    0.00400    0.00213    0.00362
O1    4    0.810815    0.781222    0.570217    11.00000    0.01041    0.02166 =
         0.00969    0.00724    0.00335    0.00766
O2    4    0.771655    0.814333    0.396449    11.00000    0.01636    0.02407 =
         0.01265    0.01046    0.00717    0.00769
O3    4    0.431177    0.605295    0.223850    11.00000    0.02089    0.01177 =
         0.01228    0.00498    0.00137    0.00547
O4    4    0.386906    0.809203    0.215954    11.00000    0.02747    0.01840 =
         0.01118    0.00835    0.00265    0.01123
AFIX   3
H4O   2    0.387046    0.772133    0.141594    11.00000   -1.20000
AFIX   0
O5    4    0.647749    0.866239    0.902066    11.00000    0.01115    0.01430 =
         0.01082    0.00493    0.00402    0.00264
O6    4    0.731521    1.051693    1.089827    11.00000    0.01811    0.01956 =
         0.01131    0.00494    0.00742    0.00464
O7    4    0.923562    1.409644    1.176618    11.00000    0.01911    0.01857 =
         0.01294    0.00391    0.00137    0.01192
O8    4    1.106147    1.315412    1.243620    11.00000    0.01635    0.01909 =
         0.00978    0.00550    0.00180    0.01020
O9    4    0.507491    0.569585    0.669398    11.00000    0.01324    0.01503 =
         0.02181    0.01056   -0.00031    0.00327
AFIX   3
H91   2    0.397221    0.553945    0.647348    11.00000   -1.20000
H92   2    0.532481    0.517995    0.705748    11.00000   -1.20000
AFIX   0
N1    3    0.511120    0.831550    0.613293    11.00000    0.01037    0.00975 =
         0.01113    0.00459    0.00334    0.00317
N2    3    0.915874    1.034537    0.833607    11.00000    0.01026    0.01236 =
         0.00977    0.00536    0.00259    0.00474
C1    1    0.534662    0.801614    0.499141    11.00000    0.01040    0.00677 =
         0.01217    0.00445    0.00278    0.00166
C2    1    0.401799    0.783397    0.404035    11.00000    0.01303    0.00832 =
         0.01355    0.00560    0.00131    0.00212
C3    1    0.245465    0.804360    0.431284    11.00000    0.01279    0.01729 =
         0.01829    0.00872    0.00010    0.00616
AFIX  43
H3   2    0.152683    0.793773    0.368472    11.00000   -1.20000
AFIX   0
C4    1    0.225367    0.840621    0.549917    11.00000    0.01238    0.01606 =
         0.02382    0.00891    0.00673    0.00740
AFIX  43
H4   2    0.120893    0.858320    0.569875    11.00000   -1.20000
AFIX   0
C5    1    0.359501    0.850751    0.639077    11.00000    0.01453    0.01094 =
         0.01583    0.00568    0.00681    0.00479
AFIX  43
H5   2    0.344167    0.871658    0.720000    11.00000   -1.20000
AFIX   0
C6    1    0.719499    0.798068    0.484300    11.00000    0.01005    0.00880 =
         0.00998    0.00233    0.00128    0.00150
C7    1    0.412034    0.725464    0.272807    11.00000    0.00722    0.01345 =
         0.01362    0.00631   -0.00130    0.00079
C8    1    0.901712    1.099920    0.949154    11.00000    0.01043    0.01313 =
         0.00939    0.00622    0.00268    0.00635
C9    1    1.020094    1.247455    1.027276    11.00000    0.01149    0.01424 =
         0.01005    0.00577    0.00117    0.00676
C10   1    1.153975    1.328871    0.983295    11.00000    0.01486    0.01388 =
         0.01389    0.00542    0.00066    0.00268
AFIX  43
H10  2    1.236136    1.430537    1.034810    11.00000   -1.20000
AFIX   0
C11   1    1.166705    1.261209    0.864615    11.00000    0.01470    0.01707 =
         0.01534    0.00897    0.00561    0.00271
AFIX  43
H11  2    1.257031    1.315372    0.833457    11.00000   -1.20000
AFIX   0
C12   1    1.045173    1.113002    0.792197    11.00000    0.01422    0.01580 =
         0.01073    0.00654    0.00503    0.00568
AFIX  43
H12  2    1.053662    1.065482    0.710712    11.00000   -1.20000
AFIX   0
C13   1    0.749309    1.001423    0.986023    11.00000    0.01042    0.01484 =
         0.01131    0.00672    0.00172    0.00701
C14   1    1.011874    1.327038    1.158134    11.00000    0.01026    0.01095 =
         0.01147    0.00382    0.00147    0.00089
O10   4    0.393449    0.695624   -0.004963    11.00000    0.01333    0.02240 =
         0.01339    0.01063    0.00137    0.00267
AFIX   3
H101  2    0.470399    0.751194   -0.029333    11.00000   -1.20000
H102  2    0.294449    0.661574   -0.057153    11.00000   -1.20000
AFIX   0
O11   4    0.834555    0.484034    0.399834    11.00000    0.02040    0.02152 =
         0.02028    0.00613    0.00595    0.00685
AFIX   3
H111  2    0.894265    0.566804    0.460944    11.00000   -1.20000
H112  2    0.884945    0.475534    0.341294    11.00000   -1.20000
HKLF      4
REM     neg_69am in P-1
REM R1 =  0.0155 for   3168 Fo > 4sig(Fo)  and  0.0176 for all   3373 data
REM    254 parameters refined using      0 restraints
END
WGHT      0.0197      0.3217
REM Highest difference peak  0.381,  deepest hole -0.308,  1-sigma level  0.064
Q1    1   0.6120  0.7818  0.4805  11.00000  0.05    0.38
Q2    1   0.8181  1.0548  0.9627  11.00000  0.05    0.34
Q3    1   0.4089  0.7630  0.3448  11.00000  0.05    0.34
Q4    1   0.3193  0.7660  0.4111  11.00000  0.05    0.32
Q5    1   1.0040  1.2791  1.0799  11.00000  0.05    0.30
;
data_global
_journal_date_recd_electronic     2011-12-09
_journal_date_accepted     2011-12-12
_journal_name_full     'Acta Crystallographica, Section E'
_journal_year     2012
_journal_volume     68
_journal_issue      1
_journal_page_first     m71
_journal_page_last     m72
_journal_paper_category     QM
_journal_paper_doi     10.1107/S1600536811053566
_journal_coeditor_code     SU2349
_publ_contact_author_name     'Joel T. Mague'
_publ_contact_author_address
;
Department of Chemistry,
Tulane University
New Orleans, LA 70118
USA
;
_publ_contact_author_email     joelt@tulane.edu
_publ_contact_author_fax     5048655596
_publ_contact_author_phone     5048623585
_publ_section_title
;\
bis(\m-pyridine-2,3-dicarboxylato)bis[aqua(3-carboxypyridine-2-carboxylato)\
indium(III)]
;
loop_
    _publ_author_name
    _publ_author_address
    'Eshtiagh-Hosseini, H.'
;
Department of Chemistry,
Ferdowsi University of Mashhad,
917791436 Mashhad, Iran
;
    'Mirzaei, M.'
;
Department of Chemistry,
Ferdowsi University of Mashhad,
917791436 Mashhad, Iran
;
    'Mousavinezhad, A.'
;
Department of Chemistry,
Ferdowsi University of Mashhad,
917791436 Mashhad, Iran
;
    'Necas, M.'
;
Department of Chemistry, Faculty of Science,
Masaryk University, Kamenice 5, Brno 625 00,
Czech Republic
;
    'Mague*, J. T.'
;
Department of Chemistry,
Tulane University,
New Orleans, LA 70118
USA
;
