# Supplementary material for: Bis­(μ-pyridine-2,3-dicarboxyl­ato)bis­[aqua­(3-carb­oxy­pyridine-2-carboxyl­ato)indium(III)] tetra­hydrate
Source: Acta Crystallogr Sect E Struct Rep Online. 2011 Dec 21;68(Pt 1):m71–2. doi: 10.1107/S1600536811053566 (PMC3254334; doi:10.1107/S1600536811053566)
Supplement: Supplementary file 2 [file e-68-00m71-Isup2.hkl]

# 
# h,k,l, Fc-squared, Fo-squared, sigma(Fo-squared) and status flag 
# 
data_I
_shelx_title '    I in P-1' 
_shelx_refln_list_code          4 
_shelx_F_calc_maximum      179.18 
_exptl_crystal_F_000       496.00 
_reflns_d_resolution_high  0.7767 
 
loop_ 
 _symmetry_equiv_pos_as_xyz 
 'x, y, z' 
 '-x, -y, -z' 
 
_cell_length_a     8.0166 
_cell_length_b    10.0890 
_cell_length_c    11.9838 
_cell_angle_alpha 110.069 
_cell_angle_beta   96.236 
_cell_angle_gamma 109.076 
 
_shelx_F_squared_multiplier     1.000 
 
loop_ 
 _refln_index_h 
 _refln_index_k 
 _refln_index_l 
 _refln_F_squared_calc 
 _refln_F_squared_meas 
 _refln_F_squared_sigma 
 _refln_observed_status 
   2   0   0     4792.11     4947.40     42.66 o 
   3   0   0      531.09      503.60      9.19 o 
   4   0   0     1694.80     1693.90     19.18 o 
   5   0   0     1586.98     1568.13     20.98 o 
   6   0   0      730.18      723.49     20.74 o 
   7   0   0     1181.05     1208.87     29.10 o 
   8   0   0       71.01       66.84     11.10 o 
  -9   1   0       30.28       30.08     15.44 o 
  -8   1   0     1519.59     1595.58     36.02 o 
  -7   1   0      710.21      664.31     21.91 o 
  -6   1   0     5531.08     5563.81     55.27 o 
  -5   1   0       35.73       34.30      4.70 o 
  -4   1   0     6270.68     6137.35     29.29 o 
  -3   1   0     2226.90     2197.32     16.53 o 
  -2   1   0      788.95      797.48      6.69 o 
   1   1   0     7850.14     8395.49     44.66 o 
   2   1   0     7236.80     7635.83     35.67 o 
   3   1   0    14853.81    15100.18     55.00 o 
   4   1   0      681.55      702.17     11.52 o 
   5   1   0     1516.72     1481.63     19.80 o 
   6   1   0     1240.23     1220.00     26.96 o 
   7   1   0      557.47      553.98     21.13 o 
  -9   2   0      319.47      315.63     24.35 o 
  -8   2   0      425.10      395.71     25.01 o 
  -7   2   0      942.80      913.19     25.16 o 
  -6   2   0      111.33      111.20     10.13 o 
  -5   2   0     1256.71     1235.83     20.19 o 
  -4   2   0      119.74      120.62      3.47 o 
  -3   2   0     3964.77     3756.52     28.70 o 
  -2   2   0      494.21      486.47      6.35 o 
  -1   2   0     5990.78     5834.11     22.15 o 
   0   2   0    20897.94    19927.89    233.20 o 
   1   2   0       13.96       25.00      1.77 o 
   2   2   0     9230.46     9337.32     18.88 o 
   3   2   0      397.38      424.00      9.69 o 
   4   2   0     1826.89     1802.75     19.31 o 
   5   2   0      108.16      110.49      6.71 o 
   6   2   0      612.60      657.96     14.71 o 
   7   2   0     2266.33     2232.38     61.34 o 
 -10   3   0      263.70      270.00     26.56 o 
  -9   3   0     1617.77     1668.54     52.08 o 
  -8   3   0      431.18      443.82     27.04 o 
  -7   3   0      238.88      238.85     14.23 o 
  -6   3   0     1664.23     1731.28     30.87 o 
  -5   3   0       19.27       23.75      4.29 o 
  -4   3   0     6925.79     7094.44     36.24 o 
  -3   3   0      827.84      761.92      9.50 o 
  -2   3   0     1597.63     1511.52     14.09 o 
  -1   3   0     1380.72     1424.31     13.21 o 
   0   3   0     9690.82     9716.31     44.26 o 
   1   3   0    15771.41    15918.03    105.72 o 
   2   3   0     6174.66     6416.25     44.10 o 
   3   3   0     2792.08     2812.08     38.07 o 
   4   3   0       11.55       20.91      5.02 o 
   5   3   0     2230.54     2248.38     29.80 o 
   6   3   0     1465.27     1492.02     44.72 o 
 -10   4   0     1949.93     2013.56     61.03 o 
  -9   4   0      157.77      198.96     22.13 o 
  -8   4   0     1124.93     1131.97     40.44 o 
  -7   4   0     1339.64     1360.38     40.89 o 
  -6   4   0     2094.52     2000.43     22.45 o 
  -5   4   0     2347.60     2233.62     21.96 o 
  -4   4   0      125.69      109.16      5.53 o 
  -3   4   0     5754.47     5679.62     32.02 o 
  -2   4   0      144.13      144.69      4.99 o 
  -1   4   0     4071.36     3816.89     24.68 o 
   0   4   0     1411.63     1416.52     13.22 o 
   1   4   0     3751.38     3851.93     17.89 o 
   2   4   0     5745.15     5778.62     52.31 o 
   3   4   0     2463.78     2469.98     35.75 o 
   4   4   0     2472.01     2438.97     38.29 o 
   5   4   0      416.61      409.63     24.97 o 
   6   4   0     2076.10     2085.15     55.87 o 
 -10   5   0      141.58      133.32     21.80 o 
  -9   5   0     1218.83     1174.80     45.39 o 
  -8   5   0       10.39        8.57     12.33 o 
  -7   5   0     1574.14     1541.46     44.55 o 
  -6   5   0     1059.23     1034.98     17.04 o 
  -5   5   0     2121.69     2127.26     23.21 o 
  -4   5   0     5081.45     5035.91     34.36 o 
  -3   5   0        1.20        5.05      3.49 o 
  -2   5   0     5875.30     5802.91     34.60 o 
  -1   5   0     1727.50     1914.39     19.60 o 
   0   5   0     7577.44     7534.69     38.64 o 
   1   5   0     1568.46     1621.98     15.64 o 
   2   5   0     2140.98     2186.08     34.53 o 
   3   5   0     1331.31     1300.23     28.63 o 
   4   5   0     2374.98     2359.94     55.23 o 
   5   5   0     1315.72     1333.54     44.79 o 
   6   5   0      276.81      259.52     23.87 o 
  -9   6   0      145.00      129.37     20.62 o 
  -8   6   0     3002.20     2995.82     67.98 o 
  -7   6   0        5.89        7.32      5.57 o 
  -6   6   0     1751.16     1765.15     23.55 o 
  -5   6   0      500.86      462.83     12.26 o 
  -4   6   0      654.66      681.66     12.52 o 
  -3   6   0     3990.76     4021.53     28.50 o 
  -2   6   0     2155.69     2197.44     23.57 o 
  -1   6   0     2287.41     2189.44     22.96 o 
   0   6   0      310.46      316.96      9.12 o 
   1   6   0     2589.93     2567.45     53.30 o 
   2   6   0        2.11        1.04      9.79 o 
   3   6   0     1891.99     1874.13     50.11 o 
   4   6   0      279.84      280.35     23.22 o 
   5   6   0      169.22      181.21     20.67 o 
   6   6   0     1125.60     1127.21     47.73 o 
  -9   7   0      573.12      646.83     35.95 o 
  -8   7   0      148.68      137.05     18.46 o 
  -7   7   0     3298.31     3209.88     34.98 o 
  -6   7   0      436.83      411.03     13.08 o 
  -5   7   0     2254.36     2235.62     24.26 o 
  -4   7   0      903.30      882.35     15.23 o 
  -3   7   0      702.16      650.32     12.97 o 
  -2   7   0     3464.00     3421.19     31.64 o 
  -1   7   0      118.78      132.09      7.54 o 
   0   7   0     1832.31     1853.64     22.37 o 
   1   7   0       65.55       62.32     13.09 o 
   2   7   0     2334.27     2306.35     57.45 o 
   3   7   0      221.87      224.70     20.86 o 
   4   7   0      888.39      815.40     38.99 o 
   5   7   0      221.28      240.60     25.28 o 
  -9   8   0     1139.99     1100.89     47.54 o 
  -8   8   0     1509.19     1509.68     28.56 o 
  -7   8   0      248.31      235.89     11.59 o 
  -6   8   0     2008.12     1994.57     25.06 o 
  -5   8   0        0.46        3.24      4.97 o 
  -4   8   0     3306.89     3408.05     31.06 o 
  -3   8   0      334.04      344.49     10.63 o 
  -2   8   0     1375.68     1341.96     21.53 o 
  -1   8   0     1241.25     1279.04     20.65 o 
   0   8   0     1555.61     1543.05     47.76 o 
   1   8   0     3249.27     3174.68     69.89 o 
   2   8   0       35.89       32.95     14.17 o 
   3   8   0      598.95      576.58     33.03 o 
   4   8   0        4.63       20.52     16.47 o 
  -8   9   0      264.43      302.58     12.11 o 
  -7   9   0      529.67      523.61     14.65 o 
  -6   9   0     1462.09     1409.82     22.42 o 
  -5   9   0     1790.72     1784.98     24.56 o 
  -4   9   0        8.27       15.50      5.98 o 
  -3   9   0     2943.64     2994.29     35.91 o 
  -2   9   0      350.59      329.11     12.13 o 
  -1   9   0      694.84      729.88     17.12 o 
   0   9   0      734.29      694.56     35.87 o 
   1   9   0     1080.53     1012.42     44.01 o 
   2   9   0      470.17      523.94     34.01 o 
   3   9   0       81.40      102.48     19.63 o 
  -8  10   0      147.50      170.70     23.54 o 
  -7  10   0     1271.03     1309.27     23.66 o 
  -6  10   0     1581.88     1574.41     24.94 o 
  -5  10   0      647.92      637.43     15.93 o 
  -4  10   0      654.59      688.27     16.40 o 
  -3  10   0       16.50       17.35      5.57 o 
  -2  10   0     1193.86     1259.40     23.71 o 
  -1  10   0      179.92      178.54     22.51 o 
   0  10   0     1779.62     1740.46     58.28 o 
   1  10   0      852.27      832.15     42.80 o 
  -7  11   0       17.50       20.24     16.80 o 
  -6  11   0      966.04      986.65     48.85 o 
  -5  11   0      561.77      566.96     16.32 o 
  -4  11   0     1348.64     1365.78     23.79 o 
  -3  11   0     2147.33     2107.93     28.92 o 
  -2  11   0      170.36      152.29      9.32 o 
  -1  11   0      523.15      552.43     37.31 o 
  -4  12   0      258.92      251.26     27.92 o 
   2 -12   1      203.02      193.37     28.72 o 
   3 -12   1      548.93      572.05     39.43 o 
   4 -12   1     1126.00     1164.68     51.50 o 
   5 -12   1       64.30       74.56     18.17 o 
   0 -11   1      138.95      176.63     24.43 o 
   1 -11   1       18.52        7.11     14.73 o 
   2 -11   1     1510.40     1520.91     27.27 o 
   3 -11   1      100.94       97.87      8.49 o 
   4 -11   1      181.30      187.68     10.25 o 
   5 -11   1      766.70      751.07     18.36 o 
   6 -11   1       89.04      101.43      8.77 o 
   7 -11   1     1333.96     1425.19     39.46 o 
  -2 -10   1      288.70      252.64     25.76 o 
  -1 -10   1      929.00      885.63     43.00 o 
   0 -10   1      219.66      220.46     25.10 o 
   1 -10   1     2230.79     2295.07     35.77 o 
   2 -10   1      114.19      122.31      8.72 o 
   3 -10   1     1525.54     1553.29     23.40 o 
   4 -10   1      383.51      365.28     12.39 o 
   5 -10   1      501.35      515.73     14.60 o 
   6 -10   1      539.72      538.74     15.32 o 
   7 -10   1      105.42      109.04      8.55 o 
   8 -10   1      651.61      669.84     17.45 o 
  -3  -9   1     1302.73     1286.28     50.11 o 
  -2  -9   1      397.59      392.41     27.51 o 
  -1  -9   1      301.71      301.46     25.71 o 
   0  -9   1      671.74      658.49     34.17 o 
   1  -9   1      209.96      204.15      9.75 o 
   2  -9   1      392.09      409.13     13.40 o 
   3  -9   1      373.10      382.89     11.84 o 
   4  -9   1     2042.05     2052.01     25.81 o 
   5  -9   1     1308.47     1273.08     20.94 o 
   6  -9   1     1359.21     1336.48     21.67 o 
   7  -9   1      519.34      535.77     14.89 o 
   8  -9   1        1.16        6.93      7.65 o 
  -4  -8   1      390.51      404.69     29.53 o 
  -3  -8   1        9.91       14.92     13.08 o 
  -2  -8   1     1033.37     1033.92     40.66 o 
  -1  -8   1      921.46      927.11     38.06 o 
   0  -8   1      394.59      532.04     15.16 o 
   1  -8   1     1224.57     1226.80     20.01 o 
   2  -8   1      758.59      767.78     16.36 o 
   3  -8   1     1684.93     1647.65     21.27 o 
   4  -8   1      430.77      460.23     12.08 o 
   5  -8   1      419.57      441.90     12.09 o 
   6  -8   1      181.71      168.38      9.51 o 
   7  -8   1     2214.93     2251.24     30.55 o 
   8  -8   1      953.93      983.71     30.14 o 
   9  -8   1      340.24      382.89     30.38 o 
  -5  -7   1      172.34      179.75     21.70 o 
  -4  -7   1      203.29      175.25     20.29 o 
  -3  -7   1     1111.31     1077.17     40.01 o 
  -2  -7   1      167.38      155.75     12.74 o 
  -1  -7   1     2274.46     2290.17     62.17 o 
   0  -7   1     2605.79     2718.40     26.50 o 
   1  -7   1     1432.49     1410.89     19.78 o 
   2  -7   1      651.59      636.38     14.10 o 
   3  -7   1      938.24      909.46     14.92 o 
   4  -7   1     2273.78     2262.49     23.49 o 
   5  -7   1       12.13       15.32      5.39 o 
   6  -7   1     1303.03     1328.96     21.67 o 
   7  -7   1      626.39      619.45     15.82 o 
   8  -7   1      598.68      580.29     32.14 o 
   9  -7   1     1026.69     1015.20     44.14 o 
  -5  -6   1      531.12      523.04     29.97 o 
  -4  -6   1     1792.21     1775.42     36.97 o 
  -3  -6   1      507.85      487.22     19.34 o 
  -2  -6   1     1418.50     1398.02     29.05 o 
  -1  -6   1      451.20      437.72      9.11 o 
   0  -6   1      380.00      347.23      8.41 o 
   1  -6   1     1812.26     1873.21     18.28 o 
   2  -6   1     5431.09     5437.11     37.62 o 
   3  -6   1     2411.07     2325.81     21.47 o 
   4  -6   1      202.34      190.43      8.11 o 
   5  -6   1     2325.32     2286.67     25.52 o 
   6  -6   1        0.15        1.97      4.65 o 
   7  -6   1     2059.51     2047.41     62.95 o 
   8  -6   1      172.76      178.77     20.72 o 
   9  -6   1     1806.02     1861.34     56.44 o 
  -5  -5   1      113.86      120.00     12.45 o 
  -4  -5   1     1522.06     1530.67     31.90 o 
  -3  -5   1     1603.05     1581.44     30.16 o 
  -2  -5   1     1730.52     1781.98     29.92 o 
  -1  -5   1     8121.50     8201.67     34.29 o 
   0  -5   1     1862.45     2171.92     17.75 o 
   1  -5   1     6768.54     6592.23     32.27 o 
   2  -5   1     1307.09     1335.56     16.30 o 
   3  -5   1     2947.83     3069.20     25.35 o 
   4  -5   1      397.64      356.62      8.37 o 
   5  -5   1     1299.73     1318.93     16.21 o 
   6  -5   1     1544.12     1517.87     23.26 o 
   7  -5   1       92.72       94.15     10.25 o 
   8  -5   1     2449.00     2440.55     59.05 o 
   9  -5   1        0.48      -13.41     13.41 o 
  10  -5   1      706.75      725.28     38.03 o 
  -6  -4   1        1.56        2.13      7.97 o 
  -5  -4   1     3289.60     3302.53     46.03 o 
  -4  -4   1      101.23       85.84      9.34 o 
  -3  -4   1      566.17      560.60     16.92 o 
  -2  -4   1      512.69      513.68     11.50 o 
  -1  -4   1     1893.19     1950.76     15.82 o 
   0  -4   1     6245.93     6317.55     26.83 o 
   1  -4   1      512.52      527.15      8.10 o 
   2  -4   1     4781.89     4534.48     27.40 o 
   3  -4   1       33.13       41.77      3.33 o 
   4  -4   1     4368.44     4293.15     33.79 o 
   5  -4   1     1985.75     1991.18     18.55 o 
   6  -4   1       15.66       20.80      5.08 o 
   7  -4   1       16.13       22.16      8.23 o 
   8  -4   1       30.78       27.76      8.80 o 
   9  -4   1     2458.94     2480.84     62.95 o 
  10  -4   1      120.60      110.91     19.72 o 
  -6  -3   1     1118.80     1137.70     27.45 o 
  -5  -3   1      604.43      584.11     15.34 o 
  -4  -3   1      716.89      736.13     15.32 o 
  -3  -3   1      110.13      117.43      6.29 o 
  -2  -3   1     4868.29     4892.49     26.64 o 
  -1  -3   1     4872.65     4983.67     34.54 o 
   0  -3   1     7120.86     7657.33     25.17 o 
   1  -3   1     1161.91     1198.78      9.02 o 
   2  -3   1     5663.36     5981.32     26.20 o 
   3  -3   1    16949.86    16381.80     44.86 o 
   4  -3   1      221.96      225.86      5.17 o 
   5  -3   1     1942.34     1888.79     16.75 o 
   6  -3   1      643.79      623.24     18.87 o 
   7  -3   1      663.82      682.35     21.81 o 
   8  -3   1     2569.27     2532.32     44.27 o 
   9  -3   1        2.29        8.26     10.35 o 
  -7  -2   1     1034.63      999.12     37.50 o 
  -6  -2   1       10.78       14.44      5.21 o 
  -5  -2   1     1863.82     1889.18     21.53 o 
  -4  -2   1       29.02       33.99      4.35 o 
  -3  -2   1     1472.03     1441.63     14.85 o 
  -2  -2   1     1269.69     1221.81      8.96 o 
  -1  -2   1    23214.42    24071.60     64.81 o 
   0  -2   1     3496.36     3872.68     17.42 o 
   1  -2   1       57.70       41.38      2.18 o 
   2  -2   1    32106.42    28142.42     91.65 o 
   3  -2   1       43.38       54.85      4.09 o 
   4  -2   1     9497.65     9093.38    102.76 o 
   5  -2   1      411.42      395.90     13.82 o 
   6  -2   1     1946.86     1972.75     32.60 o 
   7  -2   1      168.51      172.66     12.58 o 
   8  -2   1      887.94      932.05     27.74 o 
   9  -2   1      559.51      558.71     37.55 o 
  -8  -1   1       57.48       66.56     14.07 o 
  -7  -1   1      599.25      606.27     29.27 o 
  -6  -1   1      468.34      482.94     14.28 o 
  -5  -1   1     4038.26     3979.48     44.43 o 
  -4  -1   1     3787.16     3830.59     25.44 o 
  -3  -1   1      705.28      733.70      9.85 o 
  -2  -1   1     4352.02     4387.85     19.72 o 
  -1  -1   1     3331.46     3729.18     44.74 o 
   1  -1   1      692.48      793.09      6.68 o 
   2  -1   1     4487.71     4812.07     38.74 o 
   3  -1   1     2790.78     2770.97     17.55 o 
   4  -1   1      697.59      720.96      7.84 o 
   5  -1   1     8518.87     8636.43     69.66 o 
   6  -1   1      657.27      643.79     19.39 o 
   7  -1   1     1341.34     1385.95     30.52 o 
   8  -1   1        2.55        2.45     15.11 o 
   9  -1   1       70.30       80.07     21.98 o 
  -9   0   1      155.97      160.45     21.14 o 
  -8   0   1     1438.33     1430.02     46.45 o 
  -7   0   1       83.23       78.80     14.73 o 
  -6   0   1     3607.21     3591.43     44.84 o 
  -5   0   1     1100.73     1146.30     20.26 o 
  -4   0   1       19.64       13.61      1.81 o 
  -3   0   1      861.78     1015.46      6.47 o 
  -2   0   1     1722.47     1781.32      7.99 o 
   1   0   1     2143.58     2302.44     28.16 o 
   2   0   1     9551.12    10155.02     34.14 o 
   3   0   1     3211.45     3118.87     41.44 o 
   4   0   1     4005.47     4093.23     91.15 o 
   5   0   1      580.56      599.91     16.97 o 
   6   0   1     2047.95     2059.71     33.70 o 
   7   0   1      237.39      235.73     23.55 o 
   8   0   1      844.93      858.53     42.76 o 
   9   0   1      381.46      369.82     32.45 o 
  -9   1   1      700.23      719.39     36.71 o 
  -8   1   1       84.71       87.84     16.24 o 
  -7   1   1     1204.03     1186.75     38.24 o 
  -6   1   1        4.27        4.33      9.22 o 
  -5   1   1     1599.75     1569.39     20.74 o 
  -4   1   1     1102.83     1093.63      8.07 o 
  -3   1   1     1749.44     1716.46     10.56 o 
  -2   1   1     6880.90     6975.68     24.79 o 
  -1   1   1      410.95      410.93      5.85 o 
   0   1   1     5313.70     5559.11     41.82 o 
   1   1   1       34.36       50.37      1.80 o 
   2   1   1     1159.79     1083.08     10.97 o 
   3   1   1     1429.51     1471.18     16.52 o 
   4   1   1     4418.74     4464.90     51.03 o 
   5   1   1     5008.05     4924.67     39.08 o 
   6   1   1       48.24       45.13      7.93 o 
   7   1   1      899.38      943.42     40.98 o 
   8   1   1       38.55       34.50     15.77 o 
 -10   2   1      638.27      676.27     37.74 o 
  -9   2   1      803.88      768.91     36.86 o 
  -8   2   1     1801.42     1805.20     50.56 o 
  -7   2   1      914.18      908.83     33.30 o 
  -6   2   1      979.37      930.94     30.87 o 
  -5   2   1      998.42     1061.60     12.60 o 
  -4   2   1      585.05      537.17      7.08 o 
  -3   2   1      640.38      581.71      6.65 o 
  -2   2   1      423.98      364.85      6.55 o 
  -1   2   1     3426.91     3482.41     23.26 o 
   0   2   1      487.29      555.61      7.16 o 
   1   2   1    17045.16    17327.01     95.14 o 
   2   2   1       57.10       69.74      2.31 o 
   3   2   1     4115.59     4113.27     38.07 o 
   4   2   1     1447.28     1487.09     20.21 o 
   5   2   1      739.74      773.69     16.56 o 
   6   2   1     4234.67     4290.33     53.53 o 
   7   2   1      769.68      741.32     36.77 o 
 -10   3   1     1022.95      951.58     43.15 o 
  -9   3   1      309.51      291.00     25.05 o 
  -8   3   1     1199.84     1208.81     42.14 o 
  -7   3   1     2522.68     2425.58     53.62 o 
  -6   3   1      302.32      281.46     18.84 o 
  -5   3   1     3196.49     3111.88     24.10 o 
  -4   3   1      263.91      311.33      5.61 o 
  -3   3   1     1878.03     1765.43     16.46 o 
  -2   3   1     1686.84     1597.38     13.11 o 
  -1   3   1      889.32      920.22     11.15 o 
   0   3   1    15201.58    14806.67     58.65 o 
   1   3   1     1430.32     1513.55     10.39 o 
   2   3   1     6528.08     6289.82     68.91 o 
   3   3   1      413.55      402.41     17.96 o 
   4   3   1     5000.07     5078.87     50.11 o 
   5   3   1       72.84       78.42     14.22 o 
   6   3   1     1721.92     1741.29     50.59 o 
   7   3   1      608.42      606.69     33.17 o 
 -10   4   1       45.54       46.13     17.37 o 
  -9   4   1     1840.62     1837.33     55.84 o 
  -8   4   1      298.22      306.79     23.74 o 
  -7   4   1     1120.74     1117.99     37.99 o 
  -6   4   1      776.07      739.21     13.67 o 
  -5   4   1      798.64      772.96     13.44 o 
  -4   4   1     8308.98     8231.95     53.21 o 
  -3   4   1       10.34        9.52      3.03 o 
  -2   4   1      953.93      911.78     11.40 o 
  -1   4   1      409.61      418.94      8.82 o 
   0   4   1     2188.89     2154.59     14.85 o 
   1   4   1     2080.39     1990.31     13.68 o 
   2   4   1      822.61      804.18     27.94 o 
   3   4   1     1527.53     1491.72     39.90 o 
   4   4   1      259.70      267.17     20.06 o 
   5   4   1     3187.12     3184.93     67.07 o 
   6   4   1      258.45      244.44     22.13 o 
   7   4   1       69.54       85.01     18.88 o 
  -9   5   1       46.53       45.23     16.94 o 
  -8   5   1     2827.49     2696.63     63.27 o 
  -7   5   1       37.17       44.90     13.56 o 
  -6   5   1     1331.68     1339.61     19.58 o 
  -5   5   1     1517.28     1504.29     19.85 o 
  -4   5   1      419.66      481.12      9.92 o 
  -3   5   1     1252.19     1143.81     14.40 o 
  -2   5   1      125.21      170.39     14.17 o 
  -1   5   1     4706.60     4465.90     30.59 o 
   0   5   1     2344.34     2325.47     21.62 o 
   1   5   1      756.59      759.10     10.81 o 
   2   5   1     2531.86     2496.67     52.62 o 
   3   5   1      784.32      799.95     32.59 o 
   4   5   1     1405.69     1348.03     44.38 o 
   5   5   1       56.49       52.06     15.91 o 
   6   5   1     1007.46      971.41     43.15 o 
  -9   6   1     1020.71     1033.10     43.91 o 
  -8   6   1      153.80      139.97     18.55 o 
  -7   6   1     3039.73     2949.00     31.59 o 
  -6   6   1      274.49      271.44     10.09 o 
  -5   6   1     2198.64     2198.35     27.32 o 
  -4   6   1     1860.82     1861.89     20.33 o 
  -3   6   1       18.90       21.53      4.49 o 
  -2   6   1     4328.04     4262.26     29.27 o 
  -1   6   1      939.80     1014.48     16.27 o 
   0   6   1     2210.51     2250.26     30.87 o 
   1   6   1      318.28      356.45     22.14 o 
   2   6   1     1463.59     1480.16     44.21 o 
   3   6   1     1115.04     1073.47     40.72 o 
   4   6   1     1784.28     1759.30     54.14 o 
   5   6   1     1088.43     1090.97     46.08 o 
  -9   7   1       83.55      104.45     18.03 o 
  -8   7   1     1733.38     1622.27     52.53 o 
  -7   7   1      208.76      204.39     10.35 o 
  -6   7   1      550.46      554.26     13.05 o 
  -5   7   1      143.50      143.66      7.65 o 
  -4   7   1     2898.27     2796.92     26.66 o 
  -3   7   1     1345.94     1336.33     18.34 o 
  -2   7   1      479.64      471.18     11.24 o 
  -1   7   1     2536.02     2574.55     27.45 o 
   0   7   1       17.17       30.99      5.51 o 
   1   7   1     2261.35     2276.85     56.65 o 
   2   7   1     1036.62      996.87     40.29 o 
   3   7   1      755.30      769.75     37.71 o 
   4   7   1      389.64      398.80     30.52 o 
  -9   8   1      261.08      248.96     25.43 o 
  -8   8   1      947.06      948.15     21.32 o 
  -7   8   1     1707.90     1703.08     24.07 o 
  -6   8   1       41.95       40.98      6.00 o 
  -5   8   1     1403.21     1423.45     20.98 o 
  -4   8   1      546.07      552.36     13.36 o 
  -3   8   1      263.25      286.96      9.89 o 
  -2   8   1     1336.42     1366.10     19.51 o 
  -1   8   1      794.08      816.00     17.18 o 
   0   8   1     2293.51     2260.16     59.00 o 
   1   8   1       73.89       50.27     13.23 o 
   2   8   1      844.55      853.98     39.84 o 
   3   8   1      119.51       84.45     17.61 o 
  -8   9   1      351.63      352.93     14.65 o 
  -7   9   1      299.26      299.23     11.86 o 
  -6   9   1      757.22      768.68     17.04 o 
  -5   9   1      851.77      827.10     17.59 o 
  -4   9   1     1922.25     1915.41     25.25 o 
  -3   9   1      271.63      287.48     10.91 o 
  -2   9   1      564.93      577.55     14.03 o 
  -1   9   1     3029.46     2936.80     40.48 o 
   0   9   1      782.93      760.04     38.09 o 
   1   9   1     1038.63     1046.32     45.80 o 
   2   9   1       12.76       20.19     15.16 o 
  -8  10   1      880.49      909.89     44.64 o 
  -7  10   1     1258.16     1303.20     23.84 o 
  -6  10   1      874.10      872.96     19.36 o 
  -5  10   1      517.48      522.55     14.77 o 
  -4  10   1        3.31        4.04      6.79 o 
  -3  10   1      978.07     1031.04     19.61 o 
  -2  10   1       31.34       53.28      7.91 o 
  -1  10   1     1392.39     1382.48     52.81 o 
   0  10   1      965.12      966.97     44.70 o 
  -7  11   1     1109.37     1197.14     52.63 o 
  -6  11   1      162.29      167.01     15.30 o 
  -5  11   1      544.76      514.94     24.85 o 
  -4  11   1      650.04      649.24     17.08 o 
  -3  11   1      147.01      176.78     11.42 o 
  -2  11   1      968.85      989.89     26.42 o 
   2 -12   2     1144.39     1168.92     25.11 o 
   3 -12   2      842.08      864.26     19.95 o 
   4 -12   2      222.20      223.03     18.21 o 
   5 -12   2      557.07      580.60     32.96 o 
  -1 -11   2      560.66      602.40     36.98 o 
   0 -11   2       14.21        7.34     16.05 o 
   1 -11   2     1285.72     1284.90     51.38 o 
   2 -11   2       64.95       75.15      8.22 o 
   3 -11   2      404.26      407.26     13.82 o 
   4 -11   2      475.35      477.35     14.82 o 
   5 -11   2      968.65      969.97     20.29 o 
   6 -11   2      417.48      439.42     14.53 o 
   7 -11   2        7.15       13.32     11.03 o 
  -2 -10   2      369.43      354.88     27.79 o 
  -1 -10   2       38.36       24.57     12.76 o 
   0 -10   2      780.67      792.64     39.17 o 
   1 -10   2       25.32       24.17      6.57 o 
   2 -10   2     1607.33     1621.33     26.22 o 
   3 -10   2      392.18      387.91     12.63 o 
   4 -10   2      617.30      619.83     15.77 o 
   5 -10   2      455.17      439.18     13.42 o 
   6 -10   2      954.17      953.45     19.58 o 
   7 -10   2      567.54      587.37     16.05 o 
   8 -10   2       10.02       17.61      7.49 o 
  -4  -9   2     1126.46     1107.99     47.26 o 
  -3  -9   2       66.70       81.90     16.00 o 
  -2  -9   2      888.35      872.16     39.28 o 
  -1  -9   2     2136.11     2136.34     58.49 o 
   0  -9   2      324.96      325.70     24.96 o 
   1  -9   2      709.67      725.13     19.14 o 
   2  -9   2      121.13      119.66      8.24 o 
   3  -9   2     1187.59     1170.12     19.21 o 
   4  -9   2       40.16       38.17      6.01 o 
   5  -9   2      941.04      934.71     18.03 o 
   6  -9   2      249.22      250.31     10.63 o 
   7  -9   2      224.81      236.87     12.20 o 
   8  -9   2      790.78      787.01     20.18 o 
  -4  -8   2       63.61       51.84     10.49 o 
  -3  -8   2      607.97      627.07     24.24 o 
  -2  -8   2      543.72      541.12     21.54 o 
  -1  -8   2      158.40      169.54     12.73 o 
   0  -8   2      804.60      837.87     14.85 o 
   1  -8   2     1419.66     1445.27     18.91 o 
   2  -8   2     1951.39     1869.48     24.57 o 
   3  -8   2      243.63      269.91      9.67 o 
   4  -8   2     1704.78     1718.02     21.89 o 
   5  -8   2      109.29      116.47      8.39 o 
   6  -8   2      817.57      798.57     18.02 o 
   7  -8   2      276.90      291.58     12.50 o 
   8  -8   2      399.26      382.29     28.40 o 
   9  -8   2     1380.60     1404.95     52.66 o 
  -5  -7   2       38.61       25.79     14.54 o 
  -4  -7   2     1514.19     1488.86     35.29 o 
  -3  -7   2       97.02       91.36     11.40 o 
  -2  -7   2     5384.68     5315.65     59.06 o 
  -1  -7   2     1232.55     1225.81     27.42 o 
   0  -7   2      892.33      883.87     13.74 o 
   1  -7   2     2375.35     2315.32     21.75 o 
   2  -7   2      919.43      892.05     13.71 o 
   3  -7   2     4646.80     4668.81     32.56 o 
   4  -7   2      393.04      409.97     11.91 o 
   5  -7   2     1199.69     1170.86     19.57 o 
   6  -7   2       14.32       19.51      5.18 o 
   7  -7   2     2794.31     2780.06     28.55 o 
   8  -7   2      209.07      167.77     19.31 o 
   9  -7   2      160.07      139.78     21.47 o 
  -6  -6   2      648.95      618.22     38.55 o 
  -5  -6   2      396.39      388.42     30.24 o 
  -4  -6   2     1225.63     1198.27     29.70 o 
  -3  -6   2     4903.17     4836.66     64.18 o 
  -2  -6   2      334.70      333.68     16.72 o 
  -1  -6   2     2566.33     2537.12     20.74 o 
   0  -6   2      162.53      189.04      6.51 o 
   1  -6   2     5867.02     5993.16     31.81 o 
   2  -6   2      386.90      367.62      8.27 o 
   3  -6   2     1338.20     1324.42     14.90 o 
   4  -6   2      899.43      916.30     13.54 o 
   5  -6   2        3.65        7.43      4.24 o 
   6  -6   2      606.51      601.55     12.39 o 
   7  -6   2       43.70       45.87      9.28 o 
   8  -6   2     1085.47     1106.39     30.20 o 
   9  -6   2       30.42       47.68     15.77 o 
  -7  -5   2      836.45      791.14     42.38 o 
  -6  -5   2        7.85        3.11     14.54 o 
  -5  -5   2      809.17      811.94     37.67 o 
  -4  -5   2      122.96      124.01     11.04 o 
  -3  -5   2     1270.37     1282.01     26.35 o 
  -2  -5   2      500.28      541.93     39.74 o 
  -1  -5   2       28.03       33.81      3.60 o 
   0  -5   2     4706.21     4677.87     25.33 o 
   1  -5   2      802.32      792.79      9.68 o 
   2  -5   2     4695.27     4602.85     20.68 o 
   3  -5   2      270.91      245.40      5.94 o 
   4  -5   2       22.38       33.65      3.62 o 
   5  -5   2     1693.65     1774.88     21.88 o 
   6  -5   2       50.63       59.46      5.13 o 
   7  -5   2     1343.01     1344.13     37.16 o 
   8  -5   2       90.05      104.33     11.85 o 
   9  -5   2      810.33      831.22     33.45 o 
  -7  -4   2        1.10        7.48     15.06 o 
  -6  -4   2     2218.63     2169.63     59.45 o 
  -5  -4   2       39.40       36.79      7.54 o 
  -4  -4   2      177.84      200.20     17.28 o 
  -3  -4   2     2779.28     2795.53     34.69 o 
  -2  -4   2     4571.69     4688.01     21.68 o 
  -1  -4   2     5591.25     5728.23     32.25 o 
   0  -4   2      569.64      628.28      7.60 o 
   1  -4   2     1479.11     1508.25     11.44 o 
   2  -4   2        9.79       13.61      2.06 o 
   3  -4   2     9233.32     9217.35     32.53 o 
   4  -4   2     2482.14     2548.55     17.43 o 
   5  -4   2      908.33      899.62     11.13 o 
   6  -4   2      265.35      280.86     13.52 o 
   7  -4   2       10.24        9.91      7.53 o 
   8  -4   2     1802.54     1798.56     37.57 o 
   9  -4   2       88.66       91.07     12.31 o 
  -7  -3   2     1949.04     1984.29     56.66 o 
  -6  -3   2      173.70      170.64     12.83 o 
  -5  -3   2      577.75      584.81     14.71 o 
  -4  -3   2        2.80        1.47      5.11 o 
  -3  -3   2     5564.55     5538.39     43.43 o 
  -2  -3   2     2600.62     2582.38     12.52 o 
  -1  -3   2     6535.29     6603.82     20.54 o 
   0  -3   2     1158.44     1100.23      8.47 o 
   1  -3   2     2450.94     2570.16     12.77 o 
   2  -3   2    15816.03    15604.05     72.28 o 
   3  -3   2      978.56      989.17     10.65 o 
   4  -3   2     1858.95     1847.71     13.53 o 
   5  -3   2     1404.07     1366.68     20.29 o 
   6  -3   2      582.00      579.18     18.45 o 
   7  -3   2      782.25      787.62     23.51 o 
   8  -3   2       33.74       35.70      9.57 o 
   9  -3   2     2220.83     2243.67     71.19 o 
  -8  -2   2     1040.81     1008.23     41.55 o 
  -7  -2   2     1443.26     1488.70     46.18 o 
  -6  -2   2     2236.53     2241.53     42.21 o 
  -5  -2   2      193.94      191.29      8.74 o 
  -4  -2   2     1264.04     1266.53     17.47 o 
  -3  -2   2       21.44       29.80      1.47 o 
  -2  -2   2     4604.59     4719.75     24.21 o 
  -1  -2   2     1552.15     1548.56     13.17 o 
   0  -2   2      474.38      475.05      5.68 o 
   1  -2   2    14713.47    15057.03     49.36 o 
   2  -2   2    16028.01    16111.99     77.19 o 
   3  -2   2     3603.93     3604.84     17.75 o 
   4  -2   2      114.16      123.31      4.15 o 
   5  -2   2     3145.64     3088.51     36.54 o 
   6  -2   2      391.75      410.27     16.84 o 
   7  -2   2     1420.06     1383.52     30.20 o 
   8  -2   2      945.84      944.17     44.33 o 
   9  -2   2        5.27        6.17     18.17 o 
  -9  -1   2      249.17      228.61     25.38 o 
  -8  -1   2      608.09      652.15     33.22 o 
  -7  -1   2     1277.26     1280.53     41.49 o 
  -6  -1   2     2469.41     2438.15     35.94 o 
  -5  -1   2     1771.07     1779.20     27.90 o 
  -4  -1   2     5599.69     5847.69     34.10 o 
  -3  -1   2     1299.84     1196.98      7.12 o 
  -2  -1   2      141.26      162.78      2.72 o 
  -1  -1   2     4896.27     5121.63     20.46 o 
   0  -1   2       20.24       18.42      1.55 o 
   1  -1   2     3644.00     3836.74     28.04 o 
   2  -1   2     1181.68     1141.68     10.83 o 
   3  -1   2     1449.33     1474.66     10.13 o 
   4  -1   2     4645.79     4622.66     27.75 o 
   5  -1   2        6.65       40.78     15.91 o 
   6  -1   2      290.56      293.02     13.86 o 
   7  -1   2       26.54       29.70     14.17 o 
   8  -1   2        2.94        3.62     15.91 o 
   9  -1   2     1458.02     1563.91     61.40 o 
  -9   0   2     1286.64     1285.99     48.08 o 
  -8   0   2       50.02       52.39     12.80 o 
  -7   0   2     1883.66     1836.94     48.13 o 
  -6   0   2     1845.26     1815.13     43.61 o 
  -5   0   2     1421.73     1420.35     23.15 o 
  -4   0   2      422.84      352.56      5.02 o 
  -3   0   2      751.25      801.11      7.31 o 
  -2   0   2       51.92       49.29      2.19 o 
  -1   0   2      161.99      163.84      2.92 o 
   0   0   2     3043.84     3193.66     13.55 o 
   1   0   2      621.14      638.93      5.75 o 
   2   0   2      121.02      110.13      2.50 o 
   3   0   2     5256.06     5145.58     35.56 o 
   4   0   2      209.04      218.53      7.82 o 
   5   0   2     5072.00     5039.83     46.84 o 
   6   0   2        0.67       14.31     12.94 o 
   7   0   2     1073.62     1102.66     43.87 o 
   8   0   2      931.98      836.34     43.62 o 
  -9   1   2       72.41       76.02     15.49 o 
  -8   1   2     2508.52     2485.11     59.58 o 
  -7   1   2        5.73        9.22     11.44 o 
  -6   1   2     3785.41     3723.07     60.84 o 
  -5   1   2     2075.35     2215.74     26.66 o 
  -4   1   2     1526.83     1477.98     11.44 o 
  -3   1   2     1517.11     1507.83     10.73 o 
  -2   1   2      346.32      390.89      5.82 o 
  -1   1   2     8528.20     8566.47     43.22 o 
   0   1   2     1704.91     1839.18     16.05 o 
   1   1   2     1593.26     1621.17      9.93 o 
   2   1   2       18.11       30.78      1.65 o 
   3   1   2    11500.90    11919.63     73.15 o 
   4   1   2     2292.54     2323.55     24.24 o 
   5   1   2      177.69      165.94     11.65 o 
   6   1   2     1684.46     1741.11     50.89 o 
   7   1   2      226.62      221.22     21.99 o 
   8   1   2     1587.44     1646.59     59.48 o 
  -9   2   2      916.74      963.36     40.79 o 
  -8   2   2      190.05      218.05     21.47 o 
  -7   2   2     2240.22     2183.56     51.30 o 
  -6   2   2       79.40       90.15     12.85 o 
  -5   2   2     9081.28     9083.13     34.01 o 
  -4   2   2      283.92      335.31      5.60 o 
  -3   2   2     7240.81     7316.77     26.84 o 
  -2   2   2     1723.25     1685.22     11.24 o 
  -1   2   2      105.28      125.82      3.41 o 
   0   2   2     3047.02     2880.33     15.87 o 
   1   2   2      395.62      419.40      5.93 o 
   2   2   2     3266.46     3223.45     15.68 o 
   3   2   2      355.55      344.25     12.49 o 
   4   2   2     1989.30     1959.45     31.31 o 
   5   2   2      347.16      334.86     15.51 o 
   6   2   2      751.52      728.65     24.02 o 
   7   2   2      869.64      885.52     41.21 o 
 -10   3   2      195.29      197.84     23.12 o 
  -9   3   2     2027.83     2064.06     59.36 o 
  -8   3   2     1474.18     1445.88     46.61 o 
  -7   3   2      382.91      408.92     24.21 o 
  -6   3   2     3591.86     3508.21     31.56 o 
  -5   3   2      303.23      335.54      7.73 o 
  -4   3   2     4099.50     3918.37     21.26 o 
  -3   3   2       95.03      133.72      4.76 o 
  -2   3   2     1193.43     1180.28     11.78 o 
  -1   3   2       99.03      124.51      3.86 o 
   0   3   2      719.87      649.67      7.63 o 
   1   3   2     2947.04     2814.44     24.10 o 
   2   3   2       29.72       38.20      3.63 o 
   3   3   2     2170.76     2285.23     31.93 o 
   4   3   2      294.16      306.80     14.20 o 
   5   3   2     1503.00     1498.97     46.05 o 
   6   3   2      756.56      817.40     37.05 o 
   7   3   2      536.16      534.74     33.87 o 
  -9   4   2      281.81      284.86     25.57 o 
  -8   4   2      837.48      837.76     36.54 o 
  -7   4   2      515.08      534.35     27.52 o 
  -6   4   2     2751.83     2730.41     23.27 o 
  -5   4   2     4048.01     4053.77     35.83 o 
  -4   4   2      174.65      168.68      6.09 o 
  -3   4   2     5352.64     5204.31     32.88 o 
  -2   4   2     2157.38     2286.13     18.24 o 
  -1   4   2     1845.61     1734.97     16.04 o 
   0   4   2     1177.73     1068.67     10.68 o 
   1   4   2      298.73      349.96      6.95 o 
   2   4   2      593.23      535.90     24.33 o 
   3   4   2      782.68      787.26     31.27 o 
   4   4   2     1940.17     2024.78     52.53 o 
   5   4   2      107.47      115.19     17.14 o 
   6   4   2      436.63      434.41     30.34 o 
  -9   5   2     1390.63     1353.55     49.32 o 
  -8   5   2      203.91      196.77     21.33 o 
  -7   5   2     2014.38     2011.82     22.05 o 
  -6   5   2     2585.32     2530.26     27.10 o 
  -5   5   2     1996.76     1988.17     20.35 o 
  -4   5   2      772.31      704.90     12.05 o 
  -3   5   2      630.62      642.77     11.28 o 
  -2   5   2     2244.75     2150.68     21.06 o 
  -1   5   2        0.36        0.79      3.75 o 
   0   5   2     1887.23     1838.76     17.84 o 
   1   5   2     2975.34     2929.46     24.37 o 
   2   5   2      367.34      337.50     21.95 o 
   3   5   2     2045.53     1963.38     51.84 o 
   4   5   2        0.72        1.04     12.75 o 
   5   5   2      608.66      571.65     33.41 o 
   6   5   2       27.21       32.29     15.30 o 
  -9   6   2        0.18        3.86     15.34 o 
  -8   6   2     2427.14     2456.80     62.83 o 
  -7   6   2       76.62       76.83      6.70 o 
  -6   6   2     2592.87     2511.13     25.30 o 
  -5   6   2      536.98      518.55     11.76 o 
  -4   6   2     1653.74     1568.50     19.09 o 
  -3   6   2     3849.06     3735.23     28.56 o 
  -2   6   2      648.01      624.66     12.00 o 
  -1   6   2     1069.41     1054.72     15.18 o 
   0   6   2      169.90      180.77      6.98 o 
   1   6   2       30.25       49.42     12.57 o 
   2   6   2      983.78      872.05     35.76 o 
   3   6   2     1736.85     1636.01     51.12 o 
   4   6   2      957.62      983.22     43.15 o 
   5   6   2       73.43       68.58     16.38 o 
  -9   7   2      684.98      733.02     38.60 o 
  -8   7   2       34.99       37.10      6.38 o 
  -7   7   2      679.34      698.25     17.33 o 
  -6   7   2        3.84        6.27      5.27 o 
  -5   7   2     2549.49     2517.94     28.48 o 
  -4   7   2      371.00      375.35     10.75 o 
  -3   7   2      880.86      893.43     15.46 o 
  -2   7   2     2025.92     2034.98     22.41 o 
  -1   7   2      203.61      211.49      8.25 o 
   0   7   2     1098.28     1138.77     17.65 o 
   1   7   2      244.89      214.88     20.63 o 
   2   7   2      746.13      727.20     35.64 o 
   3   7   2      715.79      690.03     37.05 o 
   4   7   2      146.21      171.08     24.39 o 
  -8   8   2     1747.02     1723.42     25.37 o 
  -7   8   2        2.89        0.24      6.26 o 
  -6   8   2     1541.15     1568.01     22.74 o 
  -5   8   2       52.43       59.86      6.83 o 
  -4   8   2     2361.00     2419.65     26.93 o 
  -3   8   2       14.20       28.83      5.77 o 
  -2   8   2      546.63      552.82     12.13 o 
  -1   8   2     1525.15     1527.72     21.01 o 
   0   8   2      230.89      209.83     22.18 o 
   1   8   2     1593.50     1531.42     52.42 o 
   2   8   2      271.80      258.90     24.63 o 
   3   8   2      508.25      480.62     34.67 o 
  -8   9   2      186.66      197.26     10.36 o 
  -7   9   2     1043.17     1081.86     18.89 o 
  -6   9   2      773.77      760.30     17.25 o 
  -5   9   2     1790.68     1868.72     25.86 o 
  -4   9   2        2.10        8.05      5.29 o 
  -3   9   2     1514.96     1542.58     20.60 o 
  -2   9   2      246.20      237.04      9.96 o 
  -1   9   2      661.77      693.24     20.16 o 
   0   9   2      162.58      160.45     21.75 o 
   1   9   2       30.87       42.27     15.44 o 
  -7  10   2      420.08      428.01     21.91 o 
  -6  10   2      148.60      150.07      8.53 o 
  -5  10   2        0.58       -1.93      5.56 o 
  -4  10   2      998.04     1045.59     18.65 o 
  -3  10   2      288.53      274.12     11.33 o 
  -2  10   2     1038.09     1066.84     20.54 o 
  -1  10   2      268.36      277.92     26.65 o 
   0  10   2      711.55      685.81     40.53 o 
  -6  11   2       58.71       56.91     14.53 o 
  -5  11   2      546.41      585.04     25.44 o 
  -4  11   2      231.62      222.57     23.78 o 
  -3  11   2      641.64      678.03     39.82 o 
   1 -12   3      493.72      474.48     34.15 o 
   2 -12   3      876.25      892.04     22.19 o 
   3 -12   3      219.15      222.35     11.50 o 
   4 -12   3     1143.36     1208.89     37.23 o 
   5 -12   3      449.42      444.24     23.83 o 
  -1 -11   3      112.98       70.89     17.37 o 
   0 -11   3      922.04      882.17     43.38 o 
   1 -11   3      325.21      298.92     27.41 o 
   2 -11   3      610.90      596.87     21.77 o 
   3 -11   3      628.93      669.71     18.74 o 
   4 -11   3      593.11      586.59     16.01 o 
   5 -11   3      470.45      494.21     15.07 o 
   6 -11   3      205.86      209.72     11.37 o 
   7 -11   3     1045.47     1071.36     34.49 o 
  -3 -10   3      278.66      269.16     25.29 o 
  -2 -10   3        0.83       -4.03     18.03 o 
  -1 -10   3      366.18      396.48     20.50 o 
   0 -10   3      242.70      232.69     16.08 o 
   1 -10   3     2035.62     2083.86     25.60 o 
   2 -10   3      800.13      812.66     18.73 o 
   3 -10   3      373.41      389.77     14.00 o 
   4 -10   3      657.48      654.21     16.04 o 
   5 -10   3      406.51      409.57     13.28 o 
   6 -10   3     1570.81     1620.64     25.16 o 
   7 -10   3       38.68       46.34      7.94 o 
   8 -10   3      906.73      901.42     22.70 o 
  -3  -9   3      507.67      496.34     22.30 o 
  -2  -9   3     1504.33     1422.80     35.44 o 
  -1  -9   3        6.71       -0.24      9.25 o 
   0  -9   3     3583.96     3563.78     34.92 o 
   1  -9   3       73.91      109.90      9.26 o 
   2  -9   3     2652.68     2675.61     31.00 o 
   3  -9   3       12.56        7.36      6.12 o 
   4  -9   3     2429.61     2387.82     27.30 o 
   5  -9   3     1187.86     1183.93     19.98 o 
   6  -9   3     2317.28     2279.12     31.43 o 
   7  -9   3      856.29      837.64     20.20 o 
   8  -9   3      119.03      109.76      9.17 o 
  -4  -8   3     1740.08     1686.60     59.18 o 
  -3  -8   3       13.68       13.33      8.19 o 
  -2  -8   3     1966.37     1899.93     37.38 o 
  -1  -8   3      726.86      714.58     22.84 o 
   0  -8   3     2015.04     1992.45     21.65 o 
   1  -8   3     3462.42     3409.05     28.21 o 
   2  -8   3       28.81       32.28      5.73 o 
   3  -8   3     5115.46     5144.27     40.90 o 
   4  -8   3      119.55      108.14      6.89 o 
   5  -8   3      778.43      760.15     17.09 o 
   6  -8   3       10.53        5.24      6.31 o 
   7  -8   3     1621.97     1637.49     26.04 o 
   8  -8   3      522.16      517.46     27.51 o 
   9  -8   3       57.62       83.08     19.39 o 
  -5  -7   3      790.66      728.67     40.82 o 
  -4  -7   3      484.45      434.77     30.53 o 
  -3  -7   3     2217.65     2216.30     40.38 o 
  -2  -7   3        0.66       -8.10      8.10 o 
  -1  -7   3      235.50      243.42      8.58 o 
   0  -7   3      516.54      510.13     10.49 o 
   1  -7   3     3234.66     3234.81     25.21 o 
   2  -7   3     4395.51     4508.65     27.12 o 
   3  -7   3      181.73      168.38      7.35 o 
   4  -7   3     3100.69     3168.81     27.23 o 
   5  -7   3        0.86        4.49      4.30 o 
   6  -7   3     3154.89     3148.22     28.85 o 
   7  -7   3     1082.56     1075.66     18.11 o 
   8  -7   3      258.65      255.03     16.51 o 
   9  -7   3       17.65       19.40     16.12 o 
  -6  -6   3       34.25       44.76     17.18 o 
  -5  -6   3      518.09      523.98     32.46 o 
  -4  -6   3     2821.12     2739.05     65.99 o 
  -3  -6   3     1861.82     1821.74     32.97 o 
  -2  -6   3      798.16      807.09     21.12 o 
  -1  -6   3      934.28      932.75     12.55 o 
   0  -6   3     2663.17     2737.72     19.41 o 
   1  -6   3     5633.46     5652.22     31.98 o 
   2  -6   3     2314.83     2348.81     17.74 o 
   3  -6   3     1811.52     1792.99     15.93 o 
   4  -6   3      546.38      620.14     37.66 o 
   5  -6   3     1281.74     1323.63     15.41 o 
   6  -6   3      109.62      118.11      6.67 o 
   7  -6   3     2504.39     2506.67     53.70 o 
   8  -6   3       37.53       44.54      9.28 o 
   9  -6   3      140.34      141.19     18.48 o 
  -7  -5   3      147.31      144.20     21.99 o 
  -6  -5   3      964.45      949.12     42.02 o 
  -5  -5   3     1142.91     1099.90     42.89 o 
  -4  -5   3     1074.52     1082.88     24.92 o 
  -3  -5   3      897.06      883.93     21.23 o 
  -2  -5   3      525.91      552.30      9.90 o 
  -1  -5   3     1019.59      976.04     10.49 o 
   0  -5   3      256.32      275.45      5.89 o 
   1  -5   3     6010.80     6065.32     26.55 o 
   2  -5   3     6525.14     6515.68     24.92 o 
   3  -5   3     1269.27     1207.29     12.32 o 
   4  -5   3    13660.53    13384.64     91.23 o 
   5  -5   3     1173.42     1186.63     13.65 o 
   6  -5   3      980.70      985.58     14.78 o 
   7  -5   3      138.26      136.25     12.18 o 
   8  -5   3     1018.98     1013.12     28.70 o 
   9  -5   3       56.92       42.88     16.62 o 
  -7  -4   3     1267.77     1306.02     50.06 o 
  -6  -4   3      146.55      139.88     19.21 o 
  -5  -4   3      298.26      289.85     22.18 o 
  -4  -4   3     1801.78     1808.30     29.08 o 
  -3  -4   3     4688.66     4697.94     42.89 o 
  -2  -4   3     5593.68     5619.00     21.85 o 
  -1  -4   3      330.89      332.27      5.57 o 
   0  -4   3     5407.17     5279.05     19.06 o 
   1  -4   3        4.30       15.22      2.07 o 
   2  -4   3     3967.09     4087.00     19.25 o 
   3  -4   3     3937.78     4179.51     23.20 o 
   4  -4   3     9497.18     9546.47     40.87 o 
   5  -4   3     2479.72     2423.88     21.33 o 
   6  -4   3     3214.98     3171.03     41.82 o 
   7  -4   3     4017.91     4047.39     51.47 o 
   8  -4   3       12.23       34.64     14.92 o 
   9  -4   3      907.91      870.35     44.74 o 
  -7  -3   3      430.69      438.27     20.08 o 
  -6  -3   3     1690.17     1703.27     33.89 o 
  -5  -3   3       11.22       11.89      7.24 o 
  -4  -3   3     3088.62     3134.56     28.89 o 
  -3  -3   3     2593.78     2777.71     21.87 o 
  -2  -3   3     6681.20     6785.72     42.24 o 
  -1  -3   3      107.77       72.51      3.58 o 
   0  -3   3     4200.70     4480.59     18.47 o 
   1  -3   3     6755.04     6842.49     22.87 o 
   2  -3   3     1390.04     1449.05      9.83 o 
   3  -3   3    11595.41    11837.15     39.95 o 
   4  -3   3      711.12      733.18      9.86 o 
   5  -3   3      657.45      695.25     13.94 o 
   6  -3   3       84.43       88.44      9.27 o 
   7  -3   3      733.00      729.06     35.78 o 
   8  -3   3     1146.05     1132.80     48.45 o 
   9  -3   3      297.59      260.98     29.20 o 
  -8  -2   3      615.95      625.09     34.82 o 
  -7  -2   3     1800.57     1813.92     51.41 o 
  -6  -2   3       13.26        8.94      7.27 o 
  -5  -2   3     1713.28     1687.17     41.15 o 
  -4  -2   3      484.54      538.50     11.24 o 
  -3  -2   3     2393.67     2315.88     11.62 o 
  -2  -2   3      470.17      494.56      5.32 o 
  -1  -2   3     2902.32     2944.66     15.69 o 
   0  -2   3      788.33      834.44      7.52 o 
   1  -2   3     2132.40     2255.37     10.57 o 
   2  -2   3     2714.44     2553.57     15.38 o 
   3  -2   3     1231.94     1433.14     11.57 o 
   4  -2   3     4641.89     4542.15     22.30 o 
   5  -2   3       81.08       84.67      7.95 o 
   6  -2   3     4509.55     4460.13     48.37 o 
   7  -2   3     1414.29     1422.14     49.72 o 
   8  -2   3        7.31       -2.97     17.46 o 
   9  -2   3      689.96      705.71     42.51 o 
  -9  -1   3     1038.30     1118.62     46.78 o 
  -8  -1   3      264.81      248.03     22.09 o 
  -7  -1   3      673.60      660.22     31.39 o 
  -6  -1   3     1797.86     1852.82     31.42 o 
  -5  -1   3      658.87      666.92     27.31 o 
  -4  -1   3     4852.03     4704.08     40.49 o 
  -3  -1   3     3764.24     4139.35     25.82 o 
  -2  -1   3     6243.94     6410.82     26.16 o 
  -1  -1   3      671.66      754.80      6.95 o 
   0  -1   3     3328.91     3408.04     16.61 o 
   1  -1   3      233.46      237.49      4.88 o 
   2  -1   3     3173.55     3335.38     20.46 o 
   3  -1   3     5955.14     6104.78     22.26 o 
   4  -1   3       40.46       55.97      5.95 o 
   5  -1   3     6918.02     7036.60     69.82 o 
   6  -1   3       72.52      109.02     15.77 o 
   7  -1   3     1705.97     1715.40     54.90 o 
   8  -1   3      303.23      319.77     29.81 o 
  -9   0   3        4.69       19.30     14.35 o 
  -8   0   3      870.05      879.91     38.10 o 
  -7   0   3      828.27      815.89     33.77 o 
  -6   0   3     3941.67     3927.94     64.27 o 
  -5   0   3     1786.37     1641.71     25.14 o 
  -4   0   3      111.09      113.19      3.54 o 
  -3   0   3     3211.00     3348.68     16.34 o 
  -2   0   3       14.59       18.32      2.25 o 
  -1   0   3    24496.02    23821.40     58.97 o 
   0   0   3      622.84      618.97      6.48 o 
   1   0   3     3837.33     3935.15     18.01 o 
   2   0   3     2881.14     2754.27     14.68 o 
   3   0   3     2277.25     2334.99     12.53 o 
   4   0   3     1551.66     1511.19     26.65 o 
   5   0   3      160.99      138.29     16.39 o 
   6   0   3     1989.04     1956.34     54.05 o 
   7   0   3        4.73       -0.33     14.78 o 
   8   0   3     2298.10     2230.80     69.30 o 
  -9   1   3      547.74      524.59     32.93 o 
  -8   1   3        4.02        4.24     10.87 o 
  -7   1   3     3066.19     3072.85     61.64 o 
  -6   1   3     1714.09     1692.52     42.09 o 
  -5   1   3     4195.99     4012.45     21.29 o 
  -4   1   3     1687.94     1595.27     12.83 o 
  -3   1   3     3678.33     3640.67     18.28 o 
  -2   1   3     4517.60     4337.48     17.83 o 
  -1   1   3     1315.03     1359.51      9.45 o 
   0   1   3     1765.73     1755.75     11.87 o 
   1   1   3      205.75      219.17      4.53 o 
   2   1   3    10048.26    10233.78     48.07 o 
   3   1   3      697.07      666.84     17.05 o 
   4   1   3     1318.95     1266.14     34.09 o 
   5   1   3     2726.36     2704.04     48.58 o 
   6   1   3      506.96      538.15     30.20 o 
   7   1   3     1458.28     1570.09     54.43 o 
   8   1   3        1.44        3.86     17.46 o 
  -9   2   3      285.82      281.75     24.21 o 
  -8   2   3     1142.89     1195.55     42.32 o 
  -7   2   3        0.08       -3.34     10.40 o 
  -6   2   3     2292.27     2233.30     48.22 o 
  -5   2   3      639.28      616.26      9.14 o 
  -4   2   3     6704.23     6688.78     30.12 o 
  -3   2   3     5310.50     5630.63     34.81 o 
  -2   2   3     4957.12     4922.67     21.99 o 
  -1   2   3     1817.21     1692.62     14.79 o 
   0   2   3        2.61       13.58      1.92 o 
   1   2   3     5093.67     4920.02     22.16 o 
   2   2   3       98.23       82.23      3.36 o 
   3   2   3     1258.45     1241.93     23.93 o 
   4   2   3      225.73      204.50     12.38 o 
   5   2   3      647.70      660.32     21.80 o 
   6   2   3      726.11      746.71     25.12 o 
  -9   3   3      232.53      221.50     24.77 o 
  -8   3   3      357.64      378.42     25.58 o 
  -7   3   3     1632.43     1696.22     46.55 o 
  -6   3   3       71.21       76.02      5.35 o 
  -5   3   3     5760.48     5633.75     49.43 o 
  -4   3   3     1715.34     1636.92     12.61 o 
  -3   3   3     4355.72     4351.39     22.26 o 
  -2   3   3     1979.78     1975.26     14.49 o 
  -1   3   3     1870.68     1934.12     15.03 o 
   0   3   3     5695.58     5632.55     27.47 o 
   1   3   3      639.30      614.84      8.79 o 
   2   3   3     2470.57     2477.09     31.96 o 
   3   3   3       89.73      102.76      9.04 o 
   4   3   3     1339.09     1362.63     28.73 o 
   5   3   3      677.85      672.07     33.56 o 
   6   3   3      455.83      438.11     29.63 o 
  -9   4   3     1178.18     1132.43     46.00 o 
  -8   4   3      788.91      789.71     35.83 o 
  -7   4   3      577.54      554.92     28.28 o 
  -6   4   3     1686.55     1594.16     18.47 o 
  -5   4   3      415.26      422.32      8.65 o 
  -4   4   3     6643.65     6504.48     30.93 o 
  -3   4   3       59.02       61.43      3.99 o 
  -2   4   3     6977.64     6613.89     29.51 o 
  -1   4   3     1630.99     1594.94     13.79 o 
   0   4   3      505.35      480.41      8.68 o 
   1   4   3     4033.53     4055.61     24.16 o 
   2   4   3      740.56      726.31     29.34 o 
   3   4   3     1407.12     1492.96     44.16 o 
   4   4   3       18.47        7.48     13.51 o 
   5   4   3     1535.16     1516.51     51.13 o 
   6   4   3       52.12       43.59     17.13 o 
  -9   5   3       18.52        9.70     13.51 o 
  -8   5   3      549.38      566.77     30.49 o 
  -7   5   3      233.19      264.34      9.40 o 
  -6   5   3     2531.37     2471.46     27.21 o 
  -5   5   3     2142.08     2057.03     19.49 o 
  -4   5   3      131.56      140.80      5.97 o 
  -3   5   3     5188.88     5051.71     28.76 o 
  -2   5   3      103.59      102.21      5.10 o 
  -1   5   3     3274.26     3195.99     21.97 o 
   0   5   3      146.28      157.74      6.86 o 
   1   5   3      637.40      626.78     28.15 o 
   2   5   3     1696.29     1740.23     47.88 o 
   3   5   3      199.50      211.98     20.53 o 
   4   5   3     1589.30     1580.08     52.75 o 
   5   5   3        6.84       -3.48     17.32 o 
  -9   6   3     1799.07     1720.62     56.11 o 
  -8   6   3       89.50       85.77     16.76 o 
  -7   6   3      635.52      656.95     14.29 o 
  -6   6   3      587.54      557.54     13.00 o 
  -5   6   3      479.10      450.33     10.34 o 
  -4   6   3     1317.00     1284.34     16.31 o 
  -3   6   3      980.67      945.04     13.75 o 
  -2   6   3     6488.80     6398.63     34.27 o 
  -1   6   3        6.24        2.58      4.04 o 
   0   6   3     2734.49     2621.80     26.83 o 
   1   6   3      647.31      633.18     30.78 o 
   2   6   3      900.52      814.67     36.31 o 
   3   6   3      520.35      553.67     32.93 o 
   4   6   3       11.11       18.87     14.73 o 
  -9   7   3        1.18       11.39     16.47 o 
  -8   7   3     1423.66     1392.90     21.98 o 
  -7   7   3        6.87       11.27      5.98 o 
  -6   7   3     2168.43     2132.57     23.18 o 
  -5   7   3      388.68      367.95     10.10 o 
  -4   7   3     2421.14     2401.32     23.52 o 
  -3   7   3     1821.68     1754.19     19.87 o 
  -2   7   3       42.44       44.51      5.53 o 
  -1   7   3     1150.50     1160.49     17.69 o 
   0   7   3      118.71      122.17     16.62 o 
   1   7   3     2805.08     2651.78     65.35 o 
   2   7   3      173.75      186.82     22.51 o 
   3   7   3     1126.19     1118.09     48.07 o 
  -8   8   3       12.67       11.81      6.95 o 
  -7   8   3     1425.48     1422.47     22.97 o 
  -6   8   3       79.80       74.72      6.54 o 
  -5   8   3     3167.81     3196.22     29.37 o 
  -4   8   3       16.25       26.70      5.20 o 
  -3   8   3      344.99      353.46     11.54 o 
  -2   8   3     1240.47     1219.55     19.70 o 
  -1   8   3     2085.20     2024.37     27.56 o 
   0   8   3     1999.77     2007.32     58.70 o 
   1   8   3       25.09        5.13     14.54 o 
   2   8   3      504.05      516.62     33.64 o 
  -8   9   3      543.68      561.07     35.15 o 
  -7   9   3      146.45      142.16     10.11 o 
  -6   9   3     1086.74     1110.79     19.10 o 
  -5   9   3      117.49      113.09      7.69 o 
  -4   9   3     1911.08     1907.84     26.52 o 
  -3   9   3      109.84      108.01      7.52 o 
  -2   9   3      674.43      726.85     16.29 o 
  -1   9   3      319.27      327.60     26.23 o 
   0   9   3      600.91      563.61     33.93 o 
   1   9   3      239.76      226.30     24.91 o 
  -7  10   3      619.50      641.39     37.13 o 
  -6  10   3        1.51       10.49     10.18 o 
  -5  10   3      893.96      872.89     19.60 o 
  -4  10   3       39.23       37.16      7.88 o 
  -3  10   3      476.26      510.17     15.26 o 
  -2  10   3       19.15       33.85      7.88 o 
  -1  10   3      506.33      541.01     35.52 o 
   1 -12   4      404.40      429.56     32.83 o 
   2 -12   4        1.01       -8.59      8.59 o 
   3 -12   4     1054.47     1100.61     28.73 o 
   4 -12   4        1.03       -0.75      7.76 o 
   5 -12   4     1198.70     1259.50     38.15 o 
  -1 -11   4      906.77      925.05     31.03 o 
   0 -11   4      451.49      435.99     22.00 o 
   1 -11   4      434.67      449.18     14.82 o 
   2 -11   4      505.89      504.92     15.97 o 
   3 -11   4       66.05       65.97      8.50 o 
   4 -11   4     1295.56     1281.87     23.00 o 
   5 -11   4      245.08      247.32     11.26 o 
   6 -11   4     2617.71     2646.86     33.52 o 
   7 -11   4      166.42      168.88     16.73 o 
  -2 -10   4      409.89      422.67     21.45 o 
  -1 -10   4      837.08      810.60     27.72 o 
   0 -10   4     3658.32     3554.12     53.56 o 
   1 -10   4      515.89      519.36     13.35 o 
   2 -10   4     1152.19     1194.95     22.47 o 
   3 -10   4     1120.37     1087.29     21.78 o 
   4 -10   4       19.92       23.41      6.57 o 
   5 -10   4     1876.38     1867.90     26.35 o 
   6 -10   4       94.84      105.51      9.52 o 
   7 -10   4      558.74      567.05     17.82 o 
   8 -10   4       28.47       28.79      8.75 o 
  -3  -9   4      521.23      491.49     33.22 o 
  -2  -9   4      578.69      568.16     22.86 o 
  -1  -9   4     2873.47     2855.93     46.52 o 
   0  -9   4      391.01      397.82     11.17 o 
   1  -9   4      276.11      278.75      9.82 o 
   2  -9   4       56.22       55.48      7.19 o 
   3  -9   4     1509.63     1530.25     24.14 o 
   4  -9   4     1844.98     1857.92     24.15 o 
   5  -9   4     3009.94     3005.55     34.94 o 
   6  -9   4     3353.18     3328.80     37.57 o 
   7  -9   4        7.61        7.54      6.96 o 
   8  -9   4      762.26      746.61     38.23 o 
  -4  -8   4        0.82        2.97     13.84 o 
  -3  -8   4      845.66      852.02     40.64 o 
  -2  -8   4      556.59      554.52     20.94 o 
  -1  -8   4     3094.66     3070.59     44.77 o 
   0  -8   4     1571.99     1593.23     19.27 o 
   1  -8   4      878.55      862.77     14.46 o 
   2  -8   4     3388.38     3396.00     28.96 o 
   3  -8   4      585.17      590.67     12.92 o 
   4  -8   4       76.62       80.40      6.42 o 
   5  -8   4      489.92      477.25     12.37 o 
   6  -8   4     1023.01     1044.42     29.29 o 
   7  -8   4      970.17      940.67     20.31 o 
   8  -8   4      690.34      726.48     26.93 o 
   9  -8   4      895.04      918.36     31.25 o 
  -5  -7   4      422.10      375.09     30.90 o 
  -4  -7   4     1853.14     1825.03     57.32 o 
  -3  -7   4        1.88        8.75     12.38 o 
  -2  -7   4      342.66      334.68     15.66 o 
  -1  -7   4      270.81      273.35      7.97 o 
   0  -7   4      900.48      928.41     12.56 o 
   1  -7   4     2312.22     2257.86     19.24 o 
   2  -7   4      115.21      114.96      5.31 o 
   3  -7   4     2352.37     2340.43     25.54 o 
   4  -7   4        3.44        2.61      4.43 o 
   5  -7   4     1103.24     1119.46     15.13 o 
   6  -7   4     6755.98     6665.48     45.97 o 
   7  -7   4      747.46      756.95     22.33 o 
   8  -7   4      882.77      871.74     53.42 o 
   9  -7   4       54.29       68.47     12.38 o 
  -6  -6   4       55.06       88.12     22.36 o 
  -5  -6   4     1772.08     1730.39     55.56 o 
  -4  -6   4      982.56      982.62     40.00 o 
  -3  -6   4      535.13      549.84     18.01 o 
  -2  -6   4      179.09      164.32      8.45 o 
  -1  -6   4     3430.63     3474.79     21.71 o 
   0  -6   4     1932.20     2005.54     16.52 o 
   1  -6   4     2500.07     2507.25     18.40 o 
   2  -6   4     6041.21     6189.23     37.14 o 
   3  -6   4        3.81        6.16      3.22 o 
   4  -6   4     4182.78     4165.78     26.88 o 
   5  -6   4        7.28       12.73      3.84 o 
   6  -6   4     5729.57     5693.39     37.04 o 
   7  -6   4      649.39      626.66     22.19 o 
   8  -6   4     1599.98     1567.61     35.95 o 
   9  -6   4      824.30      780.48     45.11 o 
  -7  -5   4     1785.86     1830.20     61.49 o 
  -6  -5   4      422.32      414.91     30.24 o 
  -5  -5   4     1795.02     1839.75     54.11 o 
  -4  -5   4     4094.35     3972.80     72.81 o 
  -3  -5   4      104.66      111.01      8.46 o 
  -2  -5   4     1983.32     2013.61     14.90 o 
  -1  -5   4      517.32      529.27      7.91 o 
   0  -5   4     4817.19     4801.56     25.08 o 
   1  -5   4      121.96      130.31      4.37 o 
   2  -5   4     4456.94     4564.26     23.21 o 
   3  -5   4     3453.46     3597.62     30.52 o 
   4  -5   4     2153.52     2294.85     20.00 o 
   5  -5   4     2664.96     2849.90     28.77 o 
   6  -5   4      285.85      272.76     13.97 o 
   7  -5   4     2644.64     2645.44     42.49 o 
   8  -5   4       62.92       63.50     15.96 o 
   9  -5   4      729.20      715.86     41.38 o 
  -7  -4   4       42.08       37.47     16.14 o 
  -6  -4   4     1813.90     1871.55     54.44 o 
  -5  -4   4      128.58      117.56     17.09 o 
  -4  -4   4     1231.47     1199.62     37.50 o 
  -3  -4   4      819.83      820.02     17.42 o 
  -2  -4   4     3833.59     3943.60     20.45 o 
  -1  -4   4     2729.85     2622.42     16.68 o 
   0  -4   4      160.26      171.96      4.11 o 
   1  -4   4     1641.19     1434.45     12.05 o 
   2  -4   4     3239.38     3476.49     18.96 o 
   3  -4   4     5264.23     5263.92     26.87 o 
   4  -4   4      355.47      331.04      7.60 o 
   5  -4   4      826.17      805.36     12.07 o 
   6  -4   4     2511.68     2455.13     49.14 o 
   7  -4   4      207.73      187.41     21.33 o 
   8  -4   4     3302.57     3359.32     82.02 o 
   9  -4   4       73.09       67.55     18.17 o 
  -7  -3   4     2057.21     2063.07     40.36 o 
  -6  -3   4       15.14       29.07      9.08 o 
  -5  -3   4     2832.93     2769.85     39.58 o 
  -4  -3   4     1390.81     1424.02     26.28 o 
  -3  -3   4     4776.85     4878.78     18.77 o 
  -2  -3   4      383.92      316.48      4.61 o 
  -1  -3   4      698.39      808.13      7.18 o 
   0  -3   4      209.55      191.20      5.06 o 
   1  -3   4      186.77      223.13      4.45 o 
   2  -3   4     8552.55     8659.85     33.85 o 
   3  -3   4     3056.07     3261.87     19.58 o 
   4  -3   4     2904.01     2917.50     19.81 o 
   5  -3   4     1972.36     1938.83     43.33 o 
   6  -3   4     1613.59     1594.19     48.39 o 
   7  -3   4     2046.67     1949.63     58.20 o 
   8  -3   4        3.35        0.24     15.72 o 
  -8  -2   4     1197.90     1213.32     46.47 o 
  -7  -2   4      566.17      557.38     30.07 o 
  -6  -2   4     2530.70     2496.79     43.00 o 
  -5  -2   4       74.23       79.66     12.36 o 
  -4  -2   4     3983.27     4002.34     43.94 o 
  -3  -2   4     2745.90     2656.34     13.38 o 
  -2  -2   4     4837.46     5054.75     21.29 o 
  -1  -2   4      344.89      337.81      6.25 o 
   0  -2   4     2139.70     2207.05     13.76 o 
   1  -2   4     5546.62     5410.68     30.80 o 
   2  -2   4     1798.36     1955.92     11.33 o 
   3  -2   4     1651.08     1551.25     12.69 o 
   4  -2   4     1112.40     1108.42     11.54 o 
   5  -2   4     5573.26     5688.74     83.18 o 
   6  -2   4     1496.74     1480.20     47.14 o 
   7  -2   4      891.88      865.72     41.17 o 
   8  -2   4     1931.84     1996.31     65.86 o 
  -9  -1   4      424.25      432.26     31.46 o 
  -8  -1   4      643.11      648.57     34.31 o 
  -7  -1   4     1067.70     1070.95     39.91 o 
  -6  -1   4     1677.32     1641.76     35.48 o 
  -5  -1   4     2926.44     2876.04     35.86 o 
  -4  -1   4      260.07      247.78      5.34 o 
  -3  -1   4     6726.91     6813.13     25.38 o 
  -2  -1   4     3837.71     3936.14     18.49 o 
  -1  -1   4     7116.65     7275.94     27.64 o 
   0  -1   4     4266.42     4227.66     24.16 o 
   1  -1   4      933.83      947.12     10.45 o 
   2  -1   4     1148.72     1083.68      9.67 o 
   3  -1   4       14.66       27.58      2.01 o 
   4  -1   4     8536.41     8721.64     95.63 o 
   5  -1   4       52.91       42.36     12.24 o 
   6  -1   4     2889.19     2853.69     66.16 o 
   7  -1   4      814.88      796.45     40.45 o 
   8  -1   4      789.56      808.17     43.74 o 
  -9   0   4      738.05      763.45     39.97 o 
  -8   0   4       24.83       24.10     15.72 o 
  -7   0   4     3390.04     3212.13     64.76 o 
  -6   0   4     3122.68     3144.36     38.83 o 
  -5   0   4      593.54      528.39     15.04 o 
  -4   0   4     4006.31     4014.81     20.84 o 
  -3   0   4      454.37      490.71      7.18 o 
  -2   0   4     1015.38      956.71      9.42 o 
  -1   0   4      140.94      165.09      3.50 o 
   0   0   4     5046.39     5001.45     25.11 o 
   1   0   4     2570.50     2596.69     15.72 o 
   2   0   4     2009.03     2008.78     14.32 o 
   3   0   4     3920.88     3862.79     28.85 o 
   4   0   4       51.87       53.67      8.14 o 
   5   0   4     2344.92     2329.77     55.59 o 
   6   0   4      115.58       91.94     17.80 o 
   7   0   4     1958.08     1957.57     60.96 o 
   8   0   4      242.12      254.78     29.01 o 
  -9   1   4       18.90       10.87     13.74 o 
  -8   1   4      895.76      909.27     38.39 o 
  -7   1   4       76.55       81.48     13.75 o 
  -6   1   4     2053.26     2057.07     47.14 o 
  -5   1   4     1398.08     1369.30     13.48 o 
  -4   1   4     4085.91     4071.28     22.12 o 
  -3   1   4     8991.18     9041.81     49.41 o 
  -2   1   4       10.58       14.48      2.11 o 
  -1   1   4    10721.96    10338.78     51.47 o 
   0   1   4     2129.08     2167.42     14.86 o 
   1   1   4      109.63       83.74      3.55 o 
   2   1   4      765.22      741.21      9.18 o 
   3   1   4      402.15      363.51     14.01 o 
   4   1   4     2706.47     2732.44     39.07 o 
   5   1   4      214.21      217.33     13.61 o 
   6   1   4     3083.33     3076.26     71.26 o 
   7   1   4       44.70       45.56     16.94 o 
  -9   2   4     1653.23     1730.76     55.72 o 
  -8   2   4      283.28      247.10     23.22 o 
  -7   2   4     2114.68     1977.26     50.48 o 
  -6   2   4      669.32      665.12     27.68 o 
  -5   2   4     3322.45     3269.69     21.77 o 
  -4   2   4     1148.27     1123.44     13.34 o 
  -3   2   4     3744.20     3845.27     21.30 o 
  -2   2   4     1264.17     1221.07     13.69 o 
  -1   2   4       47.90       41.35      2.76 o 
   0   2   4    12104.80    11622.68     32.08 o 
   1   2   4       36.83       41.64      3.18 o 
   2   2   4     4067.13     3972.86     22.19 o 
   3   2   4     3473.30     3524.51     42.49 o 
   4   2   4      113.31      113.05     10.03 o 
   5   2   4     1092.23     1113.02     48.48 o 
   6   2   4      217.49      201.52     15.70 o 
  -9   3   4      361.17      359.74     28.31 o 
  -8   3   4      258.01      303.46     23.36 o 
  -7   3   4      526.70      507.72     27.10 o 
  -6   3   4     3065.54     3051.82     27.15 o 
  -5   3   4      158.63      166.52      7.04 o 
  -4   3   4     8257.76     8252.69     40.00 o 
  -3   3   4      538.08      460.28      8.52 o 
  -2   3   4      891.87      850.03     10.92 o 
  -1   3   4     2744.82     2752.57     17.09 o 
   0   3   4       31.90       42.00      3.49 o 
   1   3   4     4312.14     4297.22     24.80 o 
   2   3   4       66.09       65.36      7.18 o 
   3   3   4     2293.76     2311.39     74.62 o 
   4   3   4      173.36      169.69     18.74 o 
   5   3   4     1374.90     1330.17     47.72 o 
   6   3   4     1563.66     1525.74     54.53 o 
  -9   4   4       63.28       61.15     16.52 o 
  -8   4   4        1.82       10.45     11.58 o 
  -7   4   4     1259.93     1260.95     22.50 o 
  -6   4   4       41.59       48.52      5.74 o 
  -5   4   4     2488.97     2448.34     27.35 o 
  -4   4   4       33.27       30.83      4.11 o 
  -3   4   4     4523.98     4525.79     27.99 o 
  -2   4   4      167.07      165.84      6.06 o 
  -1   4   4     5569.76     5513.32     30.52 o 
   0   4   4     3385.50     3421.28     23.84 o 
   1   4   4        1.69        5.74      3.20 o 
   2   4   4     1893.23     1958.03     49.05 o 
   3   4   4      593.52      565.11     29.79 o 
   4   4   4     2513.46     2481.97     63.55 o 
   5   4   4      156.15      168.97     22.36 o 
  -9   5   4      637.49      629.91     35.25 o 
  -8   5   4       36.05       52.10     15.96 o 
  -7   5   4     1193.60     1184.87     20.32 o 
  -6   5   4      943.71      935.02     17.63 o 
  -5   5   4       78.29       95.98      7.05 o 
  -4   5   4     3850.83     3785.09     30.32 o 
  -3   5   4       83.15       91.59      5.63 o 
  -2   5   4     4309.71     4169.99     28.44 o 
  -1   5   4      122.77      102.64      6.33 o 
   0   5   4      785.79      783.64     14.42 o 
   1   5   4     1734.34     1758.63     47.56 o 
   2   5   4      729.84      704.74     32.72 o 
   3   5   4     2937.05     2907.59     68.35 o 
   4   5   4      118.73      125.27     20.67 o 
   5   5   4     1220.34     1191.50     51.18 o 
  -9   6   4       17.29       19.11     16.10 o 
  -8   6   4     1081.24     1097.16     24.66 o 
  -7   6   4      757.41      778.11     17.70 o 
  -6   6   4      628.32      650.20     16.53 o 
  -5   6   4     1165.61     1160.34     16.24 o 
  -4   6   4        4.48        7.61      4.10 o 
  -3   6   4     5094.54     5001.01     41.85 o 
  -2   6   4      405.36      400.84     11.94 o 
  -1   6   4     3067.92     3015.21     31.17 o 
   0   6   4      917.09      896.68     16.57 o 
   1   6   4     1348.61     1255.03     43.67 o 
   2   6   4     1437.50     1398.59     48.53 o 
   3   6   4      384.03      357.50     28.36 o 
   4   6   4      861.81      851.38     43.04 o 
  -9   7   4      794.98      814.17     41.62 o 
  -8   7   4       19.77       17.66      7.25 o 
  -7   7   4      554.55      558.70     16.18 o 
  -6   7   4      164.42      168.02      8.89 o 
  -5   7   4     2670.04     2632.37     25.64 o 
  -4   7   4     1169.58     1164.13     16.95 o 
  -3   7   4      240.16      249.11     10.70 o 
  -2   7   4     2313.60     2251.88     28.42 o 
  -1   7   4      722.06      709.31     16.27 o 
   0   7   4     1802.94     1822.14     54.34 o 
   1   7   4        3.66       24.71     12.66 o 
   2   7   4      732.08      693.10     37.42 o 
   3   7   4      706.68      625.39     37.09 o 
  -8   8   4      820.63      842.17     20.83 o 
  -7   8   4       50.56       47.85      7.25 o 
  -6   8   4     1000.91     1027.13     19.51 o 
  -5   8   4      224.16      210.00      8.82 o 
  -4   8   4       98.84       98.33      7.64 o 
  -3   8   4     1207.75     1194.53     22.28 o 
  -2   8   4      758.33      769.68     18.12 o 
  -1   8   4     1229.84     1214.47     22.22 o 
   0   8   4      101.38       99.28     16.52 o 
   1   8   4     1005.26     1024.45     45.13 o 
  -7   9   4      683.72      719.67     38.27 o 
  -6   9   4       62.05       57.39      7.93 o 
  -5   9   4     1124.15     1122.74     21.41 o 
  -4   9   4      846.55      862.59     21.03 o 
  -3   9   4      522.53      516.14     16.26 o 
  -2   9   4     1761.03     1793.80     28.80 o 
  -1   9   4      529.16      543.27     34.16 o 
   0   9   4     1222.33     1293.42     52.93 o 
  -5  10   4        0.30      -16.38     18.59 o 
  -4  10   4     1312.97     1394.80     53.69 o 
  -3  10   4        0.86       -2.97     18.03 o 
   0 -12   5      486.45      453.36     33.87 o 
   1 -12   5      384.19      415.70     32.92 o 
   2 -12   5     1270.26     1295.56     26.43 o 
   3 -12   5        2.35        4.91      8.63 o 
   4 -12   5      717.00      735.70     30.11 o 
   5 -12   5      122.62      114.40     16.85 o 
  -1 -11   5      163.42      156.85     15.68 o 
   0 -11   5      636.90      680.97     25.77 o 
   1 -11   5     1562.70     1545.21     28.14 o 
   2 -11   5      372.41      366.96     14.00 o 
   3 -11   5      903.56      908.72     21.56 o 
   4 -11   5      596.63      606.45     16.63 o 
   5 -11   5     2280.53     2261.12     30.62 o 
   6 -11   5      310.47      284.20     12.49 o 
   7 -11   5      588.27      559.61     37.55 o 
  -2 -10   5      380.42      331.44     27.60 o 
  -1 -10   5     1591.19     1606.96     37.18 o 
   0 -10   5      116.15      100.21     11.50 o 
   1 -10   5     2447.77     2456.70     31.08 o 
   2 -10   5      281.30      280.62     11.83 o 
   3 -10   5      524.90      518.62     15.62 o 
   4 -10   5     2501.94     2543.88     29.96 o 
   5 -10   5      328.70      316.88     12.18 o 
   6 -10   5      319.87      300.69     13.25 o 
   7 -10   5      159.11      141.57     11.49 o 
   8 -10   5      190.73      230.51     14.42 o 
  -4  -9   5      126.17      103.43     20.15 o 
  -3  -9   5     1034.68      987.54     46.46 o 
  -2  -9   5     2110.00     2124.36     61.98 o 
  -1  -9   5      771.42      736.17     24.16 o 
   0  -9   5      608.20      627.22     13.38 o 
   1  -9   5      232.36      246.56      8.55 o 
   2  -9   5      315.25      303.57     10.36 o 
   3  -9   5        1.36        1.31      4.89 o 
   4  -9   5      692.33      706.82     15.50 o 
   5  -9   5     2501.55     2543.97     28.73 o 
   6  -9   5       24.16       29.91      6.71 o 
   7  -9   5      727.49      744.87     18.92 o 
   8  -9   5      323.88      286.66     25.62 o 
  -5  -8   5      276.45      257.34     27.88 o 
  -4  -8   5      240.87      250.27     25.14 o 
  -3  -8   5      672.86      665.01     36.29 o 
  -2  -8   5     1203.01     1206.29     43.85 o 
  -1  -8   5      252.98      272.02     14.09 o 
   0  -8   5      393.39      393.13      9.42 o 
   1  -8   5     3976.67     4006.33     33.13 o 
   2  -8   5      109.72      116.20      6.82 o 
   3  -8   5     3254.76     3211.58     32.15 o 
   4  -8   5     1587.88     1619.76     21.09 o 
   5  -8   5      398.75      403.68     11.82 o 
   6  -8   5     1680.61     1671.69     22.63 o 
   7  -8   5      313.28      300.00     10.75 o 
   8  -8   5     1020.10     1056.62     43.83 o 
   9  -8   5        5.14        4.52     20.29 o 
  -5  -7   5     3011.79     2982.03     77.51 o 
  -4  -7   5      151.55      125.75     20.20 o 
  -3  -7   5     2917.75     2975.25     67.10 o 
  -2  -7   5      770.58      788.19     17.52 o 
  -1  -7   5     1101.96     1103.69     13.61 o 
   0  -7   5     1815.30     1784.23     17.20 o 
   1  -7   5     1028.86     1005.72     13.07 o 
   2  -7   5     1443.75     1439.89     19.75 o 
   3  -7   5      213.97      237.71      9.10 o 
   4  -7   5     1541.60     1503.92     18.94 o 
   5  -7   5     1985.82     2008.05     20.23 o 
   6  -7   5     5081.65     4969.44     36.63 o 
   7  -7   5      714.33      738.45     24.40 o 
   8  -7   5        1.26        7.91     15.67 o 
   9  -7   5      593.15      645.64     39.25 o 
  -6  -6   5      880.07      884.71     43.66 o 
  -5  -6   5       52.01       45.94     17.46 o 
  -4  -6   5     2493.84     2458.47     61.45 o 
  -3  -6   5       41.16       36.57     12.24 o 
  -2  -6   5     4657.13     4620.77     37.59 o 
  -1  -6   5       79.25       84.67      4.35 o 
   0  -6   5     5362.72     5396.19     27.23 o 
   1  -6   5     1184.69     1245.75     14.35 o 
   2  -6   5      455.25      420.06      9.31 o 
   3  -6   5      558.05      509.34     11.12 o 
   4  -6   5        1.06        3.53      4.19 o 
   5  -6   5     3223.84     3264.04     24.32 o 
   6  -6   5     1189.44     1161.67     17.24 o 
   7  -6   5     1326.17     1403.41     49.18 o 
   8  -6   5      258.82      285.74     25.62 o 
  -7  -5   5      149.88      131.82     20.38 o 
  -6  -5   5      738.96      763.58     38.37 o 
  -5  -5   5     2529.29     2517.86     62.58 o 
  -4  -5   5       66.28       71.41     13.89 o 
  -3  -5   5     1868.13     1888.05     46.37 o 
  -2  -5   5        3.39        7.63      2.81 o 
  -1  -5   5     4180.42     4287.94     24.21 o 
   0  -5   5       44.18       75.58      3.58 o 
   1  -5   5     2753.48     2652.65     20.17 o 
   2  -5   5      691.12      683.50      9.70 o 
   3  -5   5     1841.58     1895.26     17.74 o 
   4  -5   5     1495.68     1532.03     16.73 o 
   5  -5   5        9.80       11.68      3.91 o 
   6  -5   5      969.56      963.42     24.13 o 
   7  -5   5      667.07      672.65     35.07 o 
   8  -5   5     1203.70     1210.20     50.86 o 
  -7  -4   5     1429.68     1436.60     51.50 o 
  -6  -4   5      845.69      784.49     36.50 o 
  -5  -4   5      594.28      597.42     29.79 o 
  -4  -4   5     3934.70     3947.03     66.80 o 
  -3  -4   5     2348.67     2340.90     47.60 o 
  -2  -4   5     4544.62     4596.31     20.88 o 
  -1  -4   5      354.97      407.70      6.50 o 
   0  -4   5     1229.20     1228.99     12.10 o 
   1  -4   5      550.28      526.77      8.13 o 
   2  -4   5     1240.17     1194.84     12.14 o 
   3  -4   5      177.40      152.12      5.40 o 
   4  -4   5      662.94      643.54     10.51 o 
   5  -4   5     1599.01     1604.97     17.07 o 
   6  -4   5      132.02      136.44     17.66 o 
   7  -4   5     3382.59     3318.61     76.86 o 
   8  -4   5      364.12      373.83     31.32 o 
  -8  -3   5     1546.15     1593.13     55.23 o 
  -7  -3   5       65.53       69.59     10.83 o 
  -6  -3   5      885.64      894.34     25.49 o 
  -5  -3   5      447.03      444.49     17.24 o 
  -4  -3   5     3277.13     3241.39     39.72 o 
  -3  -3   5     5870.56     5887.69     28.69 o 
  -2  -3   5     2256.94     2220.52     14.38 o 
  -1  -3   5     7385.83     7667.98     53.40 o 
   0  -3   5     2579.28     2803.19     17.53 o 
   1  -3   5     3822.89     3717.08     17.37 o 
   2  -3   5     2091.49     2214.74     14.79 o 
   3  -3   5     1382.30     1354.14     13.31 o 
   4  -3   5     1324.69     1348.52     14.02 o 
   5  -3   5      421.90      435.00     25.07 o 
   6  -3   5     1966.63     1975.43     55.52 o 
   7  -3   5       13.30       15.81     14.31 o 
   8  -3   5     2241.27     2278.96     71.05 o 
  -8  -2   5     1240.64     1218.32     47.51 o 
  -7  -2   5     1828.43     1879.94     36.79 o 
  -6  -2   5        8.66       17.85      7.37 o 
  -5  -2   5     4954.69     4893.37     50.09 o 
  -4  -2   5     1162.48     1155.93     22.63 o 
  -3  -2   5     1331.12     1265.47     12.10 o 
  -2  -2   5     3955.36     4068.59     20.98 o 
  -1  -2   5     2214.28     2274.34     17.25 o 
   0  -2   5     3298.31     3203.24     18.59 o 
   1  -2   5     2448.38     2633.37     22.16 o 
   2  -2   5     1562.98     1496.88     12.32 o 
   3  -2   5       65.66       75.70      3.96 o 
   4  -2   5     2672.07     2752.22     22.04 o 
   5  -2   5      385.88      361.31     23.75 o 
   6  -2   5      426.57      415.39     27.84 o 
   7  -2   5     1723.95     1819.57     59.09 o 
   8  -2   5        9.67       11.20     19.16 o 
  -9  -1   5      345.50      365.56     29.39 o 
  -8  -1   5      640.50      651.96     35.53 o 
  -7  -1   5       32.17       24.43     12.76 o 
  -6  -1   5     1657.57     1625.85     36.13 o 
  -5  -1   5      589.29      597.24     17.39 o 
  -4  -1   5     4763.00     4755.90     24.09 o 
  -3  -1   5      325.34      316.46      6.31 o 
  -2  -1   5    14889.01    15321.98     45.67 o 
  -1  -1   5     5574.82     5967.33     27.90 o 
   0  -1   5      719.81      696.80      9.96 o 
   1  -1   5     2441.51     2276.58     18.03 o 
   2  -1   5      305.27      360.59      7.66 o 
   3  -1   5     1056.99     1018.02     12.79 o 
   4  -1   5       26.31       55.12     12.76 o 
   5  -1   5     1021.26     1002.79     38.08 o 
   6  -1   5      612.16      663.17     34.78 o 
   7  -1   5      487.28      492.51     34.30 o 
   8  -1   5      803.45      834.83     45.25 o 
  -9   0   5        0.69      -15.63     15.63 o 
  -8   0   5     1178.31     1133.69     43.55 o 
  -7   0   5     1598.17     1485.96     45.21 o 
  -6   0   5     1293.39     1299.59     25.78 o 
  -5   0   5     5095.77     4972.59     29.72 o 
  -4   0   5       29.11       31.92      3.02 o 
  -3   0   5     3676.59     3663.06     20.75 o 
  -2   0   5      662.37      678.20      8.70 o 
  -1   0   5    13535.37    13527.83     90.60 o 
   0   0   5      348.28      451.48      7.26 o 
   1   0   5     2604.64     2605.46     17.50 o 
   2   0   5     3458.93     3445.97     20.80 o 
   3   0   5       67.74       73.94      5.65 o 
   4   0   5     2857.47     2786.78     40.09 o 
   5   0   5      768.96      746.24     34.42 o 
   6   0   5      691.46      670.13     35.12 o 
   7   0   5      245.42      258.94     27.12 o 
  -9   1   5     1495.08     1506.99     53.10 o 
  -8   1   5        9.56        1.22     10.26 o 
  -7   1   5     1472.97     1479.84     44.35 o 
  -6   1   5      696.36      677.11     28.48 o 
  -5   1   5      862.61      851.07     11.52 o 
  -4   1   5     1767.80     1755.51     15.68 o 
  -3   1   5     1981.51     1996.86     16.01 o 
  -2   1   5    16121.04    15936.31    100.58 o 
  -1   1   5     2549.29     2730.15     15.91 o 
   0   1   5     4873.90     4759.48     24.34 o 
   1   1   5      697.23      669.89     10.80 o 
   2   1   5     1776.04     1694.69     15.24 o 
   3   1   5      208.41      217.04     11.85 o 
   4   1   5       12.09        9.06      6.64 o 
   5   1   5     1746.99     1795.00     36.35 o 
   6   1   5      114.23       87.42     17.79 o 
   7   1   5     1975.38     2007.60     65.15 o 
  -9   2   5       77.67       65.15     16.99 o 
  -8   2   5     1838.30     1791.82     52.73 o 
  -7   2   5      130.20      119.16     14.92 o 
  -6   2   5     1757.26     1748.19     20.14 o 
  -5   2   5      768.70      751.36     11.35 o 
  -4   2   5     3544.85     3532.02     23.28 o 
  -3   2   5     2110.63     1937.14     17.42 o 
  -2   2   5      341.27      381.76      7.11 o 
  -1   2   5     4522.77     4661.34     23.40 o 
   0   2   5      313.12      308.58      7.00 o 
   1   2   5     6084.20     6049.15     29.85 o 
   2   2   5     1294.49     1349.77     19.56 o 
   3   2   5      916.29      917.27     23.32 o 
   4   2   5      602.63      599.68     35.96 o 
   5   2   5      107.70       85.33     11.48 o 
   6   2   5     1281.31     1247.32     34.54 o 
  -9   3   5      469.58      487.90     30.95 o 
  -8   3   5       65.33       43.87     13.98 o 
  -7   3   5     1182.85     1129.73     39.64 o 
  -6   3   5      152.68      149.01      7.40 o 
  -5   3   5     2756.75     2700.36     22.09 o 
  -4   3   5      280.18      259.62      7.36 o 
  -3   3   5      891.08      857.33     11.78 o 
  -2   3   5     1175.88     1199.35     13.34 o 
  -1   3   5      526.71      495.33      9.46 o 
   0   3   5     5419.58     5213.82     29.46 o 
   1   3   5       39.46       39.50      3.92 o 
   2   3   5      871.46      905.66     22.76 o 
   3   3   5      646.44      630.93     20.74 o 
   4   3   5      755.80      767.12     36.06 o 
   5   3   5     1722.09     1711.65     55.59 o 
   6   3   5        7.46       13.60     17.23 o 
  -9   4   5       69.41       81.72     17.93 o 
  -8   4   5     2397.10     2370.76     61.45 o 
  -7   4   5      589.87      589.59     14.36 o 
  -6   4   5     1079.11     1097.11     18.42 o 
  -5   4   5     1064.61     1020.16     17.20 o 
  -4   4   5     1809.98     1730.82     21.28 o 
  -3   4   5      623.29      627.86     11.19 o 
  -2   4   5     4182.24     4197.54     32.15 o 
  -1   4   5     4988.54     4974.58     30.81 o 
   0   4   5      103.61      108.22      5.54 o 
   1   4   5     2828.38     2811.52     91.27 o 
   2   4   5      143.31      139.60     16.53 o 
   3   4   5     2197.05     2143.85     57.70 o 
   4   4   5       87.87       95.09     17.93 o 
   5   4   5      261.70      313.42     28.21 o 
  -9   5   5      911.51      936.12     42.95 o 
  -8   5   5     1445.53     1384.92     48.15 o 
  -7   5   5     1850.94     1848.96     25.71 o 
  -6   5   5      747.06      729.25     16.24 o 
  -5   5   5     2552.13     2584.12     28.58 o 
  -4   5   5        2.68        7.25      4.21 o 
  -3   5   5     3693.95     3564.81     32.29 o 
  -2   5   5       65.83       65.49      5.23 o 
  -1   5   5     1049.97     1028.52     17.43 o 
   0   5   5     1162.01     1162.72     22.71 o 
   1   5   5     1429.97     1396.36     44.77 o 
   2   5   5     2436.59     2283.20     60.05 o 
   3   5   5       49.91       11.11     12.71 o 
   4   5   5     1064.79     1108.12     47.68 o 
  -9   6   5     1233.15     1276.88     50.05 o 
  -8   6   5       62.39       64.61      7.99 o 
  -7   6   5      906.64      911.96     19.54 o 
  -6   6   5     1042.63     1031.73     19.94 o 
  -5   6   5       23.66       21.49      6.15 o 
  -4   6   5     1467.47     1435.53     19.47 o 
  -3   6   5     1053.96     1041.69     19.16 o 
  -2   6   5      716.69      746.60     16.35 o 
  -1   6   5      644.10      639.07     14.99 o 
   0   6   5      643.44      639.67     21.44 o 
   1   6   5      531.34      511.20     30.44 o 
   2   6   5      208.51      212.12     21.24 o 
   3   6   5      691.04      710.88     37.94 o 
  -8   7   5      730.64      741.19     19.23 o 
  -7   7   5      307.11      308.27     13.09 o 
  -6   7   5     1029.01     1040.23     21.18 o 
  -5   7   5      945.39      963.82     19.88 o 
  -4   7   5        5.58        7.67      6.05 o 
  -3   7   5     1929.78     1881.41     27.03 o 
  -2   7   5       14.63       13.29      5.58 o 
  -1   7   5     1409.15     1369.25     22.96 o 
   0   7   5       42.75       39.21     12.61 o 
   1   7   5      742.43      748.89     37.99 o 
   2   7   5      490.45      480.42     32.79 o 
  -8   8   5        1.92       -3.06     17.88 o 
  -7   8   5     1783.31     1776.25     29.83 o 
  -6   8   5      176.45      171.39     10.68 o 
  -5   8   5      960.79      973.73     25.14 o 
  -4   8   5      817.41      816.10     19.82 o 
  -3   8   5      149.11      150.00      9.74 o 
  -2   8   5     1251.92     1260.86     23.65 o 
  -1   8   5       91.52      105.30     17.70 o 
   0   8   5     1019.41      996.79     45.08 o 
  -7   9   5       11.03       18.83     16.76 o 
  -4   9   5      660.25      662.25     19.13 o 
  -3   9   5      279.93      263.56     12.61 o 
  -2   9   5      780.37      799.94     20.35 o 
  -1   9   5     1071.41     1024.64     46.12 o 
  -4  10   5       68.13       52.86     16.85 o 
   0 -12   6      743.62      679.05     37.94 o 
   1 -12   6      779.69      731.58     40.25 o 
   2 -12   6      384.67      378.39     14.96 o 
   3 -12   6     1472.15     1489.01     28.82 o 
   4 -12   6       26.31       32.05     14.54 o 
   5 -12   6      661.74      673.86     29.24 o 
  -1 -11   6      991.63      951.30     44.66 o 
   0 -11   6      702.55      674.57     25.63 o 
   1 -11   6     1074.74     1084.09     23.24 o 
   2 -11   6        5.14        5.54      6.76 o 
   3 -11   6       17.22       12.54      7.20 o 
   4 -11   6     1364.63     1417.54     24.15 o 
   5 -11   6       63.40       57.07      8.12 o 
   6 -11   6      616.18      581.56     18.67 o 
   7 -11   6       99.73       70.05     21.89 o 
  -3 -10   6       43.70       30.27     19.30 o 
  -2 -10   6      398.76      414.73     29.72 o 
  -1 -10   6        0.32        7.86     14.54 o 
   0 -10   6     2035.73     2106.86     28.45 o 
   1 -10   6        9.80       15.41      5.62 o 
   2 -10   6      874.26      863.30     17.29 o 
   3 -10   6     1435.65     1437.68     22.43 o 
   4 -10   6      143.57      153.39      8.21 o 
   5 -10   6     1412.42     1440.59     23.32 o 
   6 -10   6       72.79       61.29      6.95 o 
   7 -10   6      468.62      507.20     16.71 o 
   8 -10   6      430.75      387.51     29.67 o 
  -4  -9   6       80.14       86.66     19.82 o 
  -3  -9   6      627.73      583.59     35.53 o 
  -2  -9   6       54.90       60.11     17.75 o 
  -1  -9   6     2003.87     2001.18     56.12 o 
   0  -9   6      424.56      447.57     10.67 o 
   1  -9   6     1356.73     1374.28     17.85 o 
   2  -9   6        8.19        7.53      5.42 o 
   3  -9   6     1479.92     1470.18     21.12 o 
   4  -9   6     1334.44     1321.20     20.75 o 
   5  -9   6      802.83      797.77     16.84 o 
   6  -9   6      505.89      533.44     14.29 o 
   7  -9   6      269.62      254.12     12.31 o 
   8  -9   6     2134.02     1946.55     59.16 o 
  -5  -8   6      857.03      847.79     45.59 o 
  -4  -8   6      291.32      293.39     26.94 o 
  -3  -8   6     1191.28     1157.57     46.10 o 
  -2  -8   6      880.95      851.34     37.35 o 
  -1  -8   6        0.95       10.90      4.05 o 
   0  -8   6     2467.15     2486.56     22.03 o 
   1  -8   6       86.11       81.58      5.51 o 
   2  -8   6     4230.67     4257.11     32.44 o 
   3  -8   6      163.16      160.02      8.43 o 
   4  -8   6      919.10      932.51     16.35 o 
   5  -8   6     1570.86     1575.39     21.43 o 
   6  -8   6      867.17      899.87     16.94 o 
   7  -8   6     1074.32     1057.05     24.56 o 
   8  -8   6      138.65      152.11     22.31 o 
  -5  -7   6       11.20       25.98     17.56 o 
  -4  -7   6      950.08     1010.25     42.87 o 
  -3  -7   6      638.24      618.65     31.77 o 
  -2  -7   6      420.22      412.29     16.71 o 
  -1  -7   6      909.29      911.92     12.56 o 
   0  -7   6     2095.06     2072.87     18.68 o 
   1  -7   6     3081.38     3064.09     24.51 o 
   2  -7   6      416.43      436.69     13.50 o 
   3  -7   6     1536.95     1568.19     24.76 o 
   4  -7   6        9.27       12.86      4.60 o 
   5  -7   6     2511.92     2473.21     22.74 o 
   6  -7   6      506.52      506.43     12.58 o 
   7  -7   6      265.19      244.40     22.13 o 
   8  -7   6      552.20      565.34     35.86 o 
  -6  -6   6      219.36      228.88     24.86 o 
  -5  -6   6     1499.29     1474.97     51.51 o 
  -4  -6   6       56.31       50.08     14.78 o 
  -3  -6   6     1366.11     1320.60     42.27 o 
  -2  -6   6     1363.89     1392.04     15.75 o 
  -1  -6   6     1352.68     1371.98     15.39 o 
   0  -6   6     3211.75     3156.91     23.16 o 
   1  -6   6       43.78       36.43      4.28 o 
   2  -6   6      714.97      677.36     10.72 o 
   3  -6   6     1086.98     1110.55     16.68 o 
   4  -6   6     1784.99     1782.73     19.47 o 
   5  -6   6       33.46       31.96      5.14 o 
   6  -6   6      880.52      872.94     25.16 o 
   7  -6   6      446.12      446.50     30.10 o 
   8  -6   6      186.20      192.42     22.51 o 
  -7  -5   6      488.13      492.29     33.59 o 
  -6  -5   6      829.05      823.46     39.51 o 
  -5  -5   6      163.78      172.18     20.48 o 
  -4  -5   6     2579.49     2591.38     58.55 o 
  -3  -5   6       25.30       36.29     11.53 o 
  -2  -5   6     3195.00     3216.12     24.89 o 
  -1  -5   6        6.25       16.11      2.84 o 
   0  -5   6      921.52      877.01     11.46 o 
   1  -5   6     4630.81     4689.82     26.13 o 
   2  -5   6     2405.49     2485.32     19.33 o 
   3  -5   6     4856.31     4815.82     29.02 o 
   4  -5   6       47.23       49.44      4.42 o 
   5  -5   6      731.35      781.69     15.05 o 
   6  -5   6      240.98      253.96     23.12 o 
   7  -5   6     1552.51     1545.29     53.64 o 
   8  -5   6       59.60       45.56     17.56 o 
  -7  -4   6       28.39       21.23     13.74 o 
  -6  -4   6      689.32      710.06     34.74 o 
  -5  -4   6      537.42      573.29     29.22 o 
  -4  -4   6      515.59      493.41     25.26 o 
  -3  -4   6     5714.52     5777.70     25.58 o 
  -2  -4   6       10.52       20.27      2.85 o 
  -1  -4   6     6434.38     6266.01     24.02 o 
   0  -4   6      671.32      687.89      8.42 o 
   1  -4   6     1472.13     1414.06     12.88 o 
   2  -4   6      865.85      831.49     11.07 o 
   3  -4   6     2126.35     2247.63     18.84 o 
   4  -4   6      901.81      871.25     14.50 o 
   5  -4   6      513.93      511.05     17.52 o 
   6  -4   6     3022.13     2981.38     69.20 o 
   7  -4   6       52.36       58.65     16.10 o 
   8  -4   6      973.78      930.87     46.68 o 
  -8  -3   6       11.28       11.81     16.05 o 
  -7  -3   6      829.14      863.94     27.07 o 
  -6  -3   6        0.80        9.34      8.08 o 
  -5  -3   6      508.56      511.34     18.48 o 
  -4  -3   6     1720.11     1746.08     29.93 o 
  -3  -3   6     1430.82     1476.96     16.08 o 
  -2  -3   6     5731.98     5907.01     40.18 o 
  -1  -3   6        1.49        5.72      2.92 o 
   0  -3   6     6860.09     6963.12     39.14 o 
   1  -3   6       86.72      104.53      4.49 o 
   2  -3   6     7412.82     7527.21     28.62 o 
   3  -3   6      624.05      611.68     10.11 o 
   4  -3   6      280.90      283.33      8.47 o 
   5  -3   6      574.88      588.52     30.07 o 
   6  -3   6      245.43      211.77     21.38 o 
   7  -3   6      582.74      592.61     35.81 o 
   8  -3   6       15.04        6.92     16.90 o 
  -8  -2   6      704.22      749.85     38.88 o 
  -7  -2   6       27.28       37.26      9.16 o 
  -6  -2   6     1765.86     1726.78     33.07 o 
  -5  -2   6        4.87        8.84      6.51 o 
  -4  -2   6     2232.03     2215.80     17.76 o 
  -3  -2   6     4558.19     4679.66     25.11 o 
  -2  -2   6     1703.99     1651.83     14.53 o 
  -1  -2   6     2002.42     1941.34     20.81 o 
   0  -2   6      188.39      207.89      5.69 o 
   1  -2   6     6711.09     6694.73     42.79 o 
   2  -2   6      838.68      818.04     12.32 o 
   3  -2   6     2663.20     2714.90     22.91 o 
   4  -2   6      110.01       92.23     14.74 o 
   5  -2   6     1449.02     1428.66     46.34 o 
   6  -2   6      656.73      668.74     35.44 o 
   7  -2   6        0.80       -3.95     17.37 o 
  -8  -1   6       47.03       67.54     15.11 o 
  -7  -1   6     1191.09     1131.25     41.29 o 
  -6  -1   6        9.02       13.98      6.66 o 
  -5  -1   6      883.61      867.82     21.40 o 
  -4  -1   6       82.85       92.29      5.74 o 
  -3  -1   6     3633.08     3735.82     22.39 o 
  -2  -1   6     4385.58     4794.84     28.64 o 
  -1  -1   6     4756.65     4750.63     27.63 o 
   0  -1   6     7151.52     7036.45     44.01 o 
   1  -1   6      637.77      614.29     10.56 o 
   2  -1   6     2390.15     2300.65     20.41 o 
   3  -1   6      142.33      134.96      5.90 o 
   4  -1   6     3154.63     3140.91     63.98 o 
   5  -1   6      657.46      695.44     34.08 o 
   6  -1   6      664.92      654.34     35.82 o 
   7  -1   6      163.16      183.24     24.01 o 
  -9   0   6      517.49      509.28     33.12 o 
  -8   0   6      336.47      326.39     26.28 o 
  -7   0   6     1336.22     1282.09     42.72 o 
  -6   0   6     1258.36     1283.74     26.46 o 
  -5   0   6      179.87      173.41      5.95 o 
  -4   0   6     2719.99     2678.62     20.01 o 
  -3   0   6      441.78      464.37      8.34 o 
  -2   0   6     8936.18     8988.17     54.54 o 
  -1   0   6      740.37      656.28      8.10 o 
   0   0   6     3071.88     3152.77     20.47 o 
   1   0   6     3312.04     3331.66     21.73 o 
   2   0   6     3098.23     3105.69     21.67 o 
   3   0   6     2469.38     2449.46     36.55 o 
   4   0   6      114.97      109.69     16.29 o 
   5   0   6      678.03      716.12     35.02 o 
   6   0   6        6.46        0.89     12.61 o 
   7   0   6      462.88      515.96     35.57 o 
  -9   1   6       78.69       76.26     16.62 o 
  -8   1   6      893.66      872.86     38.24 o 
  -7   1   6      508.64      473.13     26.95 o 
  -6   1   6       60.18       63.74      7.91 o 
  -5   1   6      346.13      348.42      8.21 o 
  -4   1   6     1940.45     1950.44     18.12 o 
  -3   1   6     2240.81     2269.99     18.34 o 
  -2   1   6      160.98      158.36      4.70 o 
  -1   1   6     2385.58     2218.18     17.69 o 
   0   1   6      455.19      487.76      8.87 o 
   1   1   6     2508.38     2463.78     19.62 o 
   2   1   6     2593.35     2556.29     20.43 o 
   3   1   6      401.71      392.04     15.96 o 
   4   1   6     1534.77     1500.34     32.36 o 
   5   1   6        0.91       13.11     10.64 o 
   6   1   6     1057.78     1154.38     47.97 o 
   7   1   6      188.61      161.49     24.81 o 
  -9   2   6     1056.52     1011.95     43.67 o 
  -8   2   6        2.41        2.02     12.14 o 
  -7   2   6       25.63       29.13     12.10 o 
  -6   2   6     2858.23     2856.10     26.93 o 
  -5   2   6      507.65      487.34      9.95 o 
  -4   2   6     1877.56     1845.29     17.99 o 
  -3   2   6      257.35      240.88      7.65 o 
  -2   2   6     4254.27     4242.40     28.48 o 
  -1   2   6      341.35      353.81      8.07 o 
   0   2   6     6308.72     6175.74     32.21 o 
   1   2   6      113.19      119.05      5.49 o 
   2   2   6     2226.09     2213.19     35.25 o 
   3   2   6     1248.38     1255.14     28.72 o 
   4   2   6       88.71       96.73     10.87 o 
   5   2   6     2066.37     2100.95     42.59 o 
  -9   3   6      134.35      118.73     19.16 o 
  -8   3   6     1450.51     1462.69     48.77 o 
  -7   3   6        9.11        0.42     11.81 o 
  -6   3   6     1975.28     2005.34     26.04 o 
  -5   3   6     1377.86     1356.34     16.83 o 
  -4   3   6     1084.92     1062.51     14.50 o 
  -3   3   6     3580.98     3669.08     28.74 o 
  -2   3   6      394.67      390.19     10.08 o 
  -1   3   6     4598.95     4595.18     29.45 o 
   0   3   6     1586.07     1586.29     17.50 o 
   1   3   6     2266.55     2194.71     23.01 o 
   2   3   6      117.48      138.50     28.08 o 
   3   3   6     2393.39     2416.15     41.09 o 
   4   3   6      464.67      455.70     29.73 o 
   5   3   6       29.09       46.13     14.59 o 
  -9   4   6     1470.94     1516.47     54.18 o 
  -8   4   6      942.78      925.63     39.75 o 
  -7   4   6      805.82      816.75     17.11 o 
  -6   4   6      264.63      265.32     10.21 o 
  -5   4   6      381.71      403.17     11.74 o 
  -4   4   6       49.57       50.83      5.70 o 
  -3   4   6     2623.20     2560.76     31.85 o 
  -2   4   6     2463.01     2446.90     23.05 o 
  -1   4   6      967.69      913.65     14.28 o 
   0   4   6     2087.58     2088.61     21.22 o 
   1   4   6       11.86       16.80      9.93 o 
   2   4   6     1594.90     1541.91     48.32 o 
   3   4   6        4.53       11.30     12.94 o 
   4   4   6     1071.78     1135.95     46.83 o 
  -9   5   6     1192.34     1220.74     49.53 o 
  -8   5   6      125.82      150.60     19.30 o 
  -7   5   6      731.73      744.47     17.38 o 
  -6   5   6     1494.04     1498.48     23.32 o 
  -5   5   6      978.31      938.51     18.06 o 
  -4   5   6     2660.50     2564.74     34.55 o 
  -3   5   6      328.24      337.51     11.24 o 
  -2   5   6      430.68      417.73     12.32 o 
  -1   5   6      452.34      460.75     12.71 o 
   0   5   6      901.74      879.77     16.98 o 
   1   5   6      596.90      588.67     31.01 o 
   2   5   6      924.61      937.57     40.22 o 
   3   5   6     1856.03     1899.57     60.13 o 
  -8   6   6      875.77      897.13     20.67 o 
  -7   6   6      783.64      788.55     18.98 o 
  -6   6   6      147.97      136.74      9.45 o 
  -5   6   6       94.04       84.64      9.41 o 
  -4   6   6       94.63       93.70      8.85 o 
  -3   6   6     1968.94     1967.48     26.87 o 
  -2   6   6     1413.89     1370.27     22.46 o 
  -1   6   6     1988.22     1908.23     26.12 o 
   0   6   6      840.91      862.72     38.19 o 
   1   6   6      105.18      121.74     17.89 o 
   2   6   6      276.09      292.48     26.56 o 
  -8   7   6      286.47      273.60     12.96 o 
  -7   7   6     1453.38     1482.71     26.61 o 
  -6   7   6      876.74      876.16     24.15 o 
  -5   7   6       33.50       35.79      8.15 o 
  -4   7   6      944.20      910.62     23.93 o 
  -3   7   6      219.15      212.67     10.43 o 
  -2   7   6     1471.78     1451.24     24.78 o 
  -1   7   6      205.04      194.57     10.30 o 
   0   7   6     1545.53     1566.88     53.91 o 
   1   7   6      292.98      301.06     27.22 o 
  -6   8   6     1890.59     1899.02     36.40 o 
  -5   8   6      606.83      580.13     20.80 o 
  -4   8   6      469.87      458.42     18.74 o 
  -3   8   6     1792.80     1821.43     29.01 o 
  -2   8   6      415.40      416.64     14.93 o 
  -1   8   6     1028.27     1003.72     44.99 o 
   0   8   6      209.55      183.11     22.41 o 
  -3   9   6      442.54      467.22     32.08 o 
  -2   9   6      818.84      763.61     41.72 o 
   1 -12   7      258.04      261.04     13.41 o 
   2 -12   7     1153.33     1133.72     25.05 o 
   3 -12   7        2.52        4.49     11.89 o 
   4 -12   7      492.77      507.45     26.01 o 
   5 -12   7       26.83       31.19     14.11 o 
  -1 -11   7      151.14      159.64     24.95 o 
   0 -11   7     1227.45     1171.32     46.94 o 
   1 -11   7        2.33       16.38      7.21 o 
   2 -11   7       22.92       22.12      6.76 o 
   3 -11   7     1500.23     1486.55     24.38 o 
   4 -11   7       72.47       78.59      7.54 o 
   5 -11   7     1059.27     1052.20     23.73 o 
   6 -11   7      456.42      478.66     24.30 o 
  -3 -10   7      931.53      927.96     47.76 o 
  -2 -10   7        3.62       15.06     15.30 o 
  -1 -10   7     1940.13     1940.89     59.21 o 
   0 -10   7       99.35      109.24      7.64 o 
   1 -10   7      488.04      501.36     13.66 o 
   2 -10   7      735.38      734.63     16.16 o 
   3 -10   7      274.67      277.99     11.18 o 
   4 -10   7     2238.82     2215.34     28.24 o 
   5 -10   7       68.70       63.52      7.32 o 
   6 -10   7      804.66      812.83     18.26 o 
   7 -10   7      116.03      123.43     10.51 o 
  -4  -9   7      848.73      938.76     45.91 o 
  -3  -9   7      449.41      411.86     30.53 o 
  -2  -9   7     1471.28     1561.55     52.69 o 
  -1  -9   7      106.79      106.80     12.08 o 
   0  -9   7     1379.71     1365.60     17.80 o 
   1  -9   7       28.16       31.82      5.02 o 
   2  -9   7     1794.70     1807.18     23.12 o 
   3  -9   7      631.00      638.54     16.28 o 
   4  -9   7      756.58      752.52     16.19 o 
   5  -9   7     1163.45     1157.16     19.95 o 
   6  -9   7       42.75       47.85      6.85 o 
   7  -9   7     2342.64     2247.11     38.43 o 
  -5  -8   7        2.47        0.42     15.15 o 
  -4  -8   7      897.81      888.68     43.85 o 
  -3  -8   7     1200.70     1118.88     45.35 o 
  -2  -8   7      122.27      128.46     11.76 o 
  -1  -8   7     1999.65     1985.27     22.04 o 
   0  -8   7      235.92      239.77      7.88 o 
   1  -8   7     2411.77     2420.23     22.01 o 
   2  -8   7      179.87      186.35      9.03 o 
   3  -8   7      260.82      256.22     10.51 o 
   4  -8   7      713.72      706.12     14.63 o 
   5  -8   7      591.27      594.28     13.77 o 
   6  -8   7     1067.77     1065.65     20.07 o 
   7  -8   7      180.74      182.07     21.56 o 
   8  -8   7     1277.24     1370.94     55.10 o 
  -5  -7   7     1990.45     1897.17     61.71 o 
  -4  -7   7      246.79      211.15     21.00 o 
  -3  -7   7      839.55      826.55     36.26 o 
  -2  -7   7      469.30      473.82     17.70 o 
  -1  -7   7      233.99      224.73      8.64 o 
   0  -7   7     3789.07     3758.16     27.73 o 
   1  -7   7      244.70      274.12      8.35 o 
   2  -7   7     1628.20     1619.38     25.37 o 
   3  -7   7        0.64        5.73      5.81 o 
   4  -7   7      665.81      694.98     13.43 o 
   5  -7   7      821.08      838.74     15.25 o 
   6  -7   7      635.04      641.42     16.07 o 
   7  -7   7      757.65      767.49     39.50 o 
   8  -7   7       10.71       15.63     16.14 o 
  -6  -6   7      584.44      629.60     37.55 o 
  -5  -6   7      247.12      255.65     24.86 o 
  -4  -6   7     1571.96     1546.32     49.36 o 
  -3  -6   7       15.10       18.69     10.78 o 
  -2  -6   7     2393.82     2294.22     23.33 o 
  -1  -6   7     1170.11     1121.19     16.49 o 
   0  -6   7      391.55      381.31      8.85 o 
   1  -6   7     4702.53     4764.02     28.96 o 
   2  -6   7        6.36       14.50      3.65 o 
   3  -6   7     2018.63     1940.17     22.80 o 
   4  -6   7        0.31        4.79      4.05 o 
   5  -6   7     1442.71     1460.37     21.81 o 
   6  -6   7      608.19      583.97     32.19 o 
   7  -6   7      530.89      525.30     33.69 o 
   8  -6   7     1331.10     1310.03     56.05 o 
  -7  -5   7        6.71        8.57     13.93 o 
  -6  -5   7      998.86     1002.09     43.58 o 
  -5  -5   7     2308.36     2322.98     60.27 o 
  -4  -5   7       42.92       56.48     12.66 o 
  -3  -5   7     2736.77     2663.72     56.32 o 
  -2  -5   7      322.47      328.23      8.02 o 
  -1  -5   7     1638.99     1583.58     14.96 o 
   0  -5   7     1271.79     1302.52     13.64 o 
   1  -5   7     3328.53     3427.86     23.97 o 
   2  -5   7     1466.08     1456.11     15.89 o 
   3  -5   7      480.05      492.72     10.11 o 
   4  -5   7     2866.18     2953.20     28.36 o 
   5  -5   7      185.63      212.34      8.80 o 
   6  -5   7     1173.75     1214.10     46.62 o 
   7  -5   7      196.43      183.01     21.47 o 
   8  -5   7      996.16      997.35     48.47 o 
  -7  -4   7     1406.65     1436.99     51.49 o 
  -6  -4   7       18.88       16.99     13.18 o 
  -5  -4   7      508.02      572.81     29.92 o 
  -4  -4   7     1154.64     1117.39     37.29 o 
  -3  -4   7     1837.14     1815.43     19.33 o 
  -2  -4   7     2813.67     2689.39     23.30 o 
  -1  -4   7      144.15      145.40      5.80 o 
   0  -4   7     3962.80     3864.72     25.62 o 
   1  -4   7     4546.88     4540.69     22.95 o 
   2  -4   7     1074.22     1131.56     12.71 o 
   3  -4   7     1024.96     1030.43     16.03 o 
   4  -4   7      229.99      238.27      8.60 o 
   5  -4   7      410.64      437.11     27.14 o 
   6  -4   7        8.11        3.86     14.07 o 
   7  -4   7     1610.21     1619.09     57.37 o 
  -8  -3   7     1263.46     1356.56     52.79 o 
  -7  -3   7        5.00        4.86     10.22 o 
  -6  -3   7      473.09      484.84     19.60 o 
  -5  -3   7      203.68      183.25     12.81 o 
  -4  -3   7     1910.37     1913.53     45.66 o 
  -3  -3   7     2958.48     2970.26     24.19 o 
  -2  -3   7       97.11      114.39      5.68 o 
  -1  -3   7     1545.51     1476.62     15.27 o 
   0  -3   7       33.54       39.24      3.67 o 
   1  -3   7     4907.70     5030.85     44.73 o 
   2  -3   7     2448.20     2467.85     20.06 o 
   3  -3   7     2806.34     2840.57     22.66 o 
   4  -3   7     3157.02     3169.70     27.82 o 
   5  -3   7      617.37      563.40     30.83 o 
   6  -3   7      950.60      893.78     41.27 o 
   7  -3   7      293.82      261.36     27.45 o 
  -8  -2   7      191.88      220.53     23.54 o 
  -7  -2   7     1339.60     1367.86     35.61 o 
  -6  -2   7      165.03      178.12     12.43 o 
  -5  -2   7     2731.71     2703.70     50.98 o 
  -4  -2   7     1287.82     1251.49     14.49 o 
  -3  -2   7     1690.17     1664.06     16.18 o 
  -2  -2   7     1609.46     1594.29     17.50 o 
  -1  -2   7     2850.69     2903.07     21.21 o 
   0  -2   7    11309.75    11082.89     61.17 o 
   1  -2   7       67.58       88.84      5.44 o 
   2  -2   7     1424.80     1395.83     22.01 o 
   3  -2   7     1034.99     1041.04     15.52 o 
   4  -2   7     1411.11     1456.96     45.49 o 
   5  -2   7      478.11      543.64     31.19 o 
   6  -2   7      651.70      653.84     37.37 o 
   7  -2   7     1055.25     1098.54     50.27 o 
  -8  -1   7     1555.88     1501.05     52.03 o 
  -7  -1   7     1265.42     1204.99     42.90 o 
  -6  -1   7      545.93      574.00     19.51 o 
  -5  -1   7     2110.33     2120.71     21.88 o 
  -4  -1   7      255.21      272.07      7.29 o 
  -3  -1   7      904.03      916.15     12.16 o 
  -2  -1   7     2536.84     2422.06     18.71 o 
  -1  -1   7     2279.47     2161.71     18.64 o 
   0  -1   7      840.79      906.06     13.82 o 
   1  -1   7     2626.38     2580.98     23.11 o 
   2  -1   7       22.54       27.96      4.36 o 
   3  -1   7     4172.00     4179.81     30.48 o 
   4  -1   7      358.52      372.80     25.44 o 
   5  -1   7      920.05      890.10     39.52 o 
   6  -1   7      914.29      918.55     43.19 o 
   7  -1   7        4.18      -11.25     16.52 o 
  -8   0   7      709.91      726.65     36.39 o 
  -7   0   7     1613.68     1579.68     48.46 o 
  -6   0   7      449.70      427.09     16.49 o 
  -5   0   7      409.98      418.41      9.19 o 
  -4   0   7        0.92        7.76      3.39 o 
  -3   0   7      366.02      371.96      8.15 o 
  -2   0   7      739.05      705.63     10.38 o 
  -1   0   7      706.04      627.17      9.82 o 
   0   0   7     2474.57     2459.67     19.77 o 
   1   0   7     2392.54     2392.37     20.09 o 
   2   0   7     6221.81     6184.48     33.17 o 
   3   0   7       28.93       26.85      7.51 o 
   4   0   7     2056.48     2098.78     56.42 o 
   5   0   7        1.57        9.32     10.92 o 
   6   0   7      982.10     1020.28     46.02 o 
  -9   1   7     1380.28     1408.34     51.29 o 
  -8   1   7      219.01      207.51     21.80 o 
  -7   1   7      574.07      581.38     29.74 o 
  -6   1   7     1323.71     1322.06     18.65 o 
  -5   1   7     2211.57     2229.76     20.78 o 
  -4   1   7     2717.80     2715.58     22.10 o 
  -3   1   7       36.73       41.45      4.12 o 
  -2   1   7     1589.44     1501.81     21.47 o 
  -1   1   7     1054.91     1053.51     13.41 o 
   0   1   7     1288.93     1263.18     15.00 o 
   1   1   7     2594.28     2557.68     21.63 o 
   2   1   7     2484.86     2494.80     21.77 o 
   3   1   7      944.75      930.00     31.51 o 
   4   1   7        0.51        1.98      7.80 o 
   5   1   7     2614.27     2704.85     69.70 o 
   6   1   7       70.38       63.73     19.06 o 
  -9   2   7      121.17      135.01     20.62 o 
  -8   2   7     1556.28     1614.76     51.94 o 
  -7   2   7     1995.06     1995.88     52.95 o 
  -6   2   7     1641.13     1646.11     21.76 o 
  -5   2   7       36.81       37.05      4.49 o 
  -4   2   7      690.99      679.44     11.85 o 
  -3   2   7      979.75      958.70     18.48 o 
  -2   2   7      162.11      173.39      8.69 o 
  -1   2   7     3553.14     3488.77     25.70 o 
   0   2   7      140.69      121.36      5.96 o 
   1   2   7     4468.48     4458.85     29.86 o 
   2   2   7     2567.52     2584.06     40.53 o 
   3   2   7      774.09      776.14     24.40 o 
   4   2   7      996.73      985.25     29.00 o 
   5   2   7      303.03      274.54     18.39 o 
  -9   3   7      859.05      890.46     41.72 o 
  -8   3   7      134.36      102.06     16.62 o 
  -7   3   7     2431.65     2424.37     32.73 o 
  -6   3   7       85.50       83.70      6.78 o 
  -5   3   7     4657.31     4627.49     32.14 o 
  -4   3   7     1604.96     1587.11     21.40 o 
  -3   3   7       57.76       67.94      6.79 o 
  -2   3   7      637.66      634.26     14.01 o 
  -1   3   7       28.47       25.31      4.38 o 
   0   3   7      567.28      564.29     11.65 o 
   1   3   7       70.66       68.08      5.21 o 
   2   3   7     4392.51     4362.22     54.79 o 
   3   3   7      141.38      144.11     17.61 o 
   4   3   7     1156.13     1141.78     46.70 o 
  -9   4   7     1061.27     1131.15     46.73 o 
  -8   4   7     1370.46     1403.78     48.89 o 
  -7   4   7       24.44       28.18      6.43 o 
  -6   4   7      232.63      267.08     10.68 o 
  -5   4   7        2.90        6.60      4.66 o 
  -4   4   7     1775.22     1727.28     28.05 o 
  -3   4   7       91.38       86.24      8.06 o 
  -2   4   7     1829.14     1774.03     20.74 o 
  -1   4   7      532.89      526.07     11.74 o 
   0   4   7      773.26      762.67     13.95 o 
   1   4   7     1374.85     1392.93     45.09 o 
   2   4   7      373.37      378.61     26.85 o 
   3   4   7      812.79      798.67     39.27 o 
  -8   5   7      803.59      834.38     22.50 o 
  -7   5   7      650.38      620.41     17.43 o 
  -6   5   7       18.74       19.02      6.14 o 
  -5   5   7     1692.99     1685.03     34.00 o 
  -4   5   7      413.98      409.13     15.23 o 
  -3   5   7      654.07      654.25     18.86 o 
  -2   5   7     1936.09     1914.78     25.70 o 
  -1   5   7        1.84       19.81      5.86 o 
   0   5   7      548.57      543.74     14.80 o 
   1   5   7      738.65      735.92     35.02 o 
   2   5   7     3203.78     3289.32     77.68 o 
   3   5   7      257.42      239.96     25.47 o 
  -8   6   7     1027.84     1097.97     23.23 o 
  -7   6   7      746.32      759.96     18.87 o 
  -6   6   7      747.47      742.77     23.89 o 
  -5   6   7      173.31      164.93     11.40 o 
  -4   6   7     2596.17     2531.01     37.98 o 
  -3   6   7       17.68        7.43      7.55 o 
  -2   6   7     1855.29     1852.15     26.94 o 
  -1   6   7      843.69      827.48     18.51 o 
   0   6   7      585.92      600.28     34.49 o 
   1   6   7      820.74      808.65     39.69 o 
  -8   7   7     1484.64     1564.70     55.03 o 
  -6   7   7      836.03      876.40     24.50 o 
  -5   7   7      273.04      288.50     15.06 o 
  -4   7   7      208.33      206.83     13.19 o 
  -3   7   7     1914.71     1882.49     33.69 o 
  -2   7   7        5.09       15.70      7.35 o 
  -1   7   7      593.14      563.72     23.35 o 
   0   7   7       34.54       38.41     16.90 o 
  -3   8   7       65.85      102.05     15.82 o 
  -2   8   7     1061.90     1078.25     23.27 o 
  -1   8   7       80.05      103.93     21.18 o 
   1 -12   8     1731.55     1797.19     35.87 o 
   2 -12   8       12.76        9.65     18.59 o 
   3 -12   8      577.45      604.98     26.90 o 
   4 -12   8        3.00        9.32     13.81 o 
  -1 -11   8      967.33     1013.57     46.92 o 
   0 -11   8     1124.16     1172.00     49.86 o 
   1 -11   8      107.24      103.87      9.33 o 
   2 -11   8     1722.74     1706.53     25.69 o 
   3 -11   8      351.32      359.63     13.16 o 
   4 -11   8     2319.23     2310.90     28.13 o 
   5 -11   8       14.88       13.41     10.93 o 
   6 -11   8      618.57      608.49     36.40 o 
  -2 -10   8     1329.55     1378.52     52.61 o 
  -1 -10   8      128.88      121.35     13.26 o 
   0 -10   8      842.62      854.01     17.13 o 
   1 -10   8      451.95      465.15     12.97 o 
   2 -10   8      721.29      719.19     16.11 o 
   3 -10   8     2741.49     2810.91     31.31 o 
   4 -10   8      646.53      618.56     15.78 o 
   5 -10   8      769.97      752.74     17.53 o 
   6 -10   8        3.49        1.28      6.45 o 
  -3  -9   8     1081.63     1073.02     46.69 o 
  -2  -9   8       35.00       32.99     13.27 o 
  -1  -9   8     3220.52     3240.36     34.26 o 
   0  -9   8      516.46      512.64     12.87 o 
   1  -9   8     1249.20     1255.32     19.35 o 
   2  -9   8      215.97      219.96     10.47 o 
   3  -9   8      228.86      211.62     10.69 o 
   4  -9   8      730.88      727.60     16.21 o 
   5  -9   8      557.49      534.37     14.15 o 
   6  -9   8     1104.68     1133.70     23.26 o 
   7  -9   8       10.04      -16.99     16.99 o 
  -4  -8   8      496.15      455.94     31.19 o 
  -3  -8   8      334.66      360.40     27.93 o 
  -2  -8   8      882.81      878.04     25.51 o 
  -1  -8   8        3.89        4.59      4.79 o 
   0  -8   8     3344.05     3376.84     32.53 o 
   1  -8   8       35.95       41.58      5.33 o 
   2  -8   8     2522.91     2529.76     34.04 o 
   3  -8   8     1460.74     1477.02     26.87 o 
   4  -8   8      705.20      728.74     16.84 o 
   5  -8   8     1110.05     1100.64     24.47 o 
   6  -8   8       40.97       42.00      7.04 o 
   7  -8   8      472.10      491.38     33.07 o 
  -5  -7   8       53.78       62.70     16.80 o 
  -4  -7   8     2536.26     2425.12     65.63 o 
  -3  -7   8     1067.02     1055.75     41.42 o 
  -2  -7   8      648.82      644.72     16.34 o 
  -1  -7   8     3810.63     3883.45     33.13 o 
   0  -7   8      259.60      264.64      9.73 o 
   1  -7   8     2176.42     2126.56     26.14 o 
   2  -7   8      227.76      226.76     10.96 o 
   3  -7   8     1768.16     1752.17     27.47 o 
   4  -7   8      137.65      147.02      8.36 o 
   5  -7   8     2568.90     2533.97     30.52 o 
   6  -7   8     1012.14     1003.33     20.47 o 
   7  -7   8       94.56      111.33     19.49 o 
  -6  -6   8      124.19      107.52     21.66 o 
  -5  -6   8     2487.32     2475.61     67.08 o 
  -4  -6   8       10.84        4.52     12.05 o 
  -3  -6   8     1047.49     1042.10     38.93 o 
  -2  -6   8       59.12       61.83      5.62 o 
  -1  -6   8     3968.07     4044.08     33.12 o 
   0  -6   8     5366.44     5417.38     37.22 o 
   1  -6   8      238.01      224.66      7.50 o 
   2  -6   8     2505.00     2508.08     24.71 o 
   3  -6   8        4.73        9.92      5.07 o 
   4  -6   8     1083.64     1092.48     18.85 o 
   5  -6   8      875.90      864.99     17.70 o 
   6  -6   8      341.74      376.23     27.93 o 
   7  -6   8      248.06      244.34     23.07 o 
  -7  -5   8      371.79      421.67     32.17 o 
  -6  -5   8      881.99      926.01     42.01 o 
  -5  -5   8      453.49      438.33     27.98 o 
  -4  -5   8     1897.28     1946.96     52.67 o 
  -3  -5   8      209.43      207.59      7.03 o 
  -2  -5   8     2451.94     2482.32     19.90 o 
  -1  -5   8     1607.68     1580.41     14.77 o 
   0  -5   8      548.63      529.84      9.64 o 
   1  -5   8     3181.94     3190.92     22.62 o 
   2  -5   8     1496.52     1508.31     17.27 o 
   3  -5   8     5195.11     5234.88     38.06 o 
   4  -5   8      247.08      217.11      9.04 o 
   5  -5   8     1128.77     1107.35     19.27 o 
   6  -5   8     1006.35      943.78     42.64 o 
   7  -5   8      767.30      769.59     40.96 o 
  -8  -4   8     1211.25     1262.29     51.46 o 
  -7  -4   8      924.12      931.12     42.67 o 
  -6  -4   8      570.73      641.23     32.99 o 
  -5  -4   8     4192.38     4137.54     76.93 o 
  -4  -4   8      755.22      774.60     32.54 o 
  -3  -4   8     1998.78     2033.02     21.85 o 
  -2  -4   8      552.53      574.04     11.83 o 
  -1  -4   8     5286.09     5376.32     32.69 o 
   0  -4   8     1068.45     1084.21     14.35 o 
   1  -4   8     2711.14     2647.91     22.14 o 
   2  -4   8     6124.08     6153.01     28.95 o 
   3  -4   8      547.50      557.01     11.45 o 
   4  -4   8      991.65     1020.00     17.29 o 
   5  -4   8      207.70      197.25     21.47 o 
   6  -4   8     1173.25     1146.98     47.13 o 
   7  -4   8       93.42      114.25     19.72 o 
  -7  -3   8      555.96      642.43     24.39 o 
  -6  -3   8       16.94       19.59      9.43 o 
  -5  -3   8     2847.08     2773.68     52.34 o 
  -4  -3   8     3132.39     3139.75     26.87 o 
  -3  -3   8     1983.53     1952.53     21.13 o 
  -2  -3   8     2020.07     1939.64     20.84 o 
  -1  -3   8      256.51      286.87      7.85 o 
   0  -3   8     2948.50     2997.01     23.32 o 
   1  -3   8      758.22      729.99     11.90 o 
   2  -3   8     2055.89     2078.77     19.85 o 
   3  -3   8     1452.95     1480.36     16.01 o 
   4  -3   8     1245.45     1204.57     16.31 o 
   5  -3   8     3052.63     2950.67     71.03 o 
   6  -3   8      208.72      185.42     24.34 o 
   7  -3   8      841.11      878.57     46.34 o 
  -8  -2   8     1633.78     1618.98     56.23 o 
  -7  -2   8        0.38       -1.78      9.13 o 
  -6  -2   8     2639.03     2576.16     41.91 o 
  -5  -2   8      643.35      646.60     20.65 o 
  -4  -2   8      193.24      195.21      6.95 o 
  -3  -2   8     1061.37     1049.88     13.85 o 
  -2  -2   8     1195.09     1195.39     16.45 o 
  -1  -2   8     2930.04     2921.63     23.05 o 
   0  -2   8     1783.32     1839.91     18.41 o 
   1  -2   8     3424.35     3303.52     28.01 o 
   2  -2   8     2036.51     2030.28     22.46 o 
   3  -2   8     2405.15     2396.94     24.85 o 
   4  -2   8      848.04      856.29     37.59 o 
   5  -2   8     1125.45     1084.18     44.63 o 
   6  -2   8      725.39      739.25     40.77 o 
  -8  -1   8       12.75       19.67     15.53 o 
  -7  -1   8     1676.14     1744.21     35.91 o 
  -6  -1   8      320.97      313.15     15.70 o 
  -5  -1   8     2204.50     2200.30     20.99 o 
  -4  -1   8     1199.82     1189.57     15.22 o 
  -3  -1   8     4029.65     4077.42     26.86 o 
  -2  -1   8      555.00      532.33      9.71 o 
  -1  -1   8      824.34      840.82     12.86 o 
   0  -1   8     2484.40     2378.84     23.92 o 
   1  -1   8       33.66       41.84      4.77 o 
   2  -1   8      865.74      883.48     15.20 o 
   3  -1   8      284.55      314.44     19.59 o 
   4  -1   8     3519.16     3541.52     75.25 o 
   5  -1   8      956.30      987.87     44.14 o 
   6  -1   8      263.81      298.22     29.24 o 
  -8   0   8     1665.62     1619.48     53.93 o 
  -7   0   8      568.73      583.99     30.96 o 
  -6   0   8     1274.31     1276.85     28.26 o 
  -5   0   8      433.01      429.85     10.00 o 
  -4   0   8     3380.34     3370.94     25.54 o 
  -3   0   8      828.76      836.53     12.56 o 
  -2   0   8     1925.98     1887.50     21.38 o 
  -1   0   8      379.81      341.44     10.09 o 
   0   0   8     1837.17     1849.38     18.56 o 
   1   0   8     4368.64     4370.01     29.16 o 
   2   0   8       82.08       84.08      5.37 o 
   3   0   8     2480.35     2548.34     62.07 o 
   4   0   8      836.08      841.47     38.71 o 
   5   0   8     2064.50     2077.15     63.14 o 
   6   0   8      587.70      591.46     38.68 o 
  -8   1   8      983.01     1021.15     42.96 o 
  -7   1   8     1993.36     2016.63     54.12 o 
  -6   1   8     1971.11     1961.47     21.40 o 
  -5   1   8     3229.37     3213.02     27.19 o 
  -4   1   8      189.89      189.87      7.05 o 
  -3   1   8     3330.10     3345.28     29.57 o 
  -2   1   8      868.64      860.91     17.73 o 
  -1   1   8     3525.98     3577.25     30.93 o 
   0   1   8     1142.65     1115.26     15.20 o 
   1   1   8     4552.09     4589.66     31.08 o 
   2   1   8      101.43      110.09      8.31 o 
   3   1   8        5.22        0.43      9.32 o 
   4   1   8     1906.61     1933.88     40.50 o 
   5   1   8      104.40       89.16     18.74 o 
  -8   2   8      517.95      510.99     31.19 o 
  -7   2   8     2638.64     2593.24     61.43 o 
  -6   2   8      265.45      270.51     10.02 o 
  -5   2   8     2773.16     2776.32     25.24 o 
  -4   2   8     1609.80     1607.39     21.74 o 
  -3   2   8       94.93       99.14      7.63 o 
  -2   2   8      472.92      486.01     12.58 o 
  -1   2   8        2.41        4.30      4.78 o 
   0   2   8     2232.67     2227.25     22.24 o 
   1   2   8      684.56      680.00     12.93 o 
   2   2   8      279.22      273.37     15.47 o 
   3   2   8      356.67      371.78     18.27 o 
   4   2   8       37.25       22.44      8.94 o 
  -8   3   8      784.78      761.70     36.96 o 
  -7   3   8        0.40       -1.93      5.50 o 
  -6   3   8     2032.42     1992.44     26.11 o 
  -5   3   8      974.80      933.91     17.69 o 
  -4   3   8      525.21      551.36     13.81 o 
  -3   3   8     2249.67     2222.82     31.07 o 
  -2   3   8       13.05       14.07      5.23 o 
  -1   3   8      961.87     1014.64     15.93 o 
   0   3   8      303.95      304.12      9.43 o 
   1   3   8     1757.35     1779.04     27.99 o 
   2   3   8      977.85      991.19     28.26 o 
   3   3   8      643.39      685.35     37.04 o 
   4   3   8      676.14      664.56     37.84 o 
  -8   4   8      135.76      121.51     17.89 o 
  -7   4   8     1770.22     1778.23     26.62 o 
  -6   4   8      620.89      616.95     18.65 o 
  -5   4   8     3029.39     2978.36     32.55 o 
  -4   4   8      451.14      461.75     16.16 o 
  -3   4   8     1161.37     1155.22     24.03 o 
  -2   4   8     1486.77     1460.92     22.82 o 
  -1   4   8        0.62        1.30      4.60 o 
   0   4   8     3155.87     3161.52     32.77 o 
   1   4   8        8.87       -5.65     12.14 o 
   2   4   8     1377.49     1467.16     51.35 o 
   3   4   8       52.45       58.04     17.79 o 
  -8   5   8     1257.87     1262.93     24.57 o 
  -7   5   8      344.16      330.32     15.73 o 
  -6   5   8     2179.73     2076.72     34.81 o 
  -5   5   8      221.96      210.89     12.44 o 
  -4   5   8     3625.77     3717.75     45.35 o 
  -3   5   8      712.91      714.85     17.41 o 
  -2   5   8      289.70      304.70     13.38 o 
  -1   5   8      620.13      619.05     15.76 o 
   0   5   8      134.29      135.63     16.52 o 
   1   5   8     2045.03     2069.43     61.53 o 
   2   5   8       81.60       80.54     15.25 o 
  -7   6   8     1178.30     1183.80     48.35 o 
  -6   6   8      397.31      390.56     17.32 o 
  -5   6   8     1518.85     1542.60     31.48 o 
  -4   6   8       35.65       40.67      8.02 o 
  -3   6   8     1701.36     1691.23     31.86 o 
  -2   6   8      124.27      139.03     11.18 o 
  -1   6   8     1194.76     1189.32     22.68 o 
   0   6   8      312.95      298.86     26.28 o 
   1   6   8       28.00       29.93     14.69 o 
  -4   7   8     1490.82     1552.28     32.92 o 
  -3   7   8        0.44        4.63      9.77 o 
  -2   7   8      875.95      880.14     24.25 o 
  -1   7   8       47.91       44.34     15.72 o 
   3 -12   9       89.76       63.17     17.89 o 
   4 -12   9     1048.91     1068.09     50.27 o 
  -1 -11   9      876.40      823.56     30.12 o 
   0 -11   9      176.56      170.46     13.00 o 
   1 -11   9      665.13      661.92     18.40 o 
   2 -11   9       87.21       87.29      9.25 o 
   3 -11   9     1401.31     1409.46     24.16 o 
   4 -11   9        2.20        6.92     11.77 o 
   5 -11   9      795.48      797.16     30.36 o 
  -2 -10   9      338.83      319.87     26.66 o 
  -1 -10   9      567.44      576.60     35.01 o 
   0 -10   9      491.01      509.78     13.98 o 
   1 -10   9      308.91      304.35     12.07 o 
   2 -10   9     1481.09     1518.21     23.39 o 
   3 -10   9      254.59      268.92     11.11 o 
   4 -10   9     1647.34     1644.44     25.13 o 
   5 -10   9      558.50      519.97     15.11 o 
   6 -10   9      632.34      684.20     38.03 o 
  -3  -9   9      155.73      135.21     20.10 o 
  -2  -9   9     2881.42     2860.49     71.34 o 
  -1  -9   9      408.64      418.64     12.20 o 
   0  -9   9     1223.81     1235.82     19.52 o 
   1  -9   9     1756.01     1709.52     47.96 o 
   2  -9   9      403.90      408.27     13.77 o 
   3  -9   9     1473.22     1433.14     31.07 o 
   4  -9   9      239.71      228.54     11.36 o 
   5  -9   9      832.68      849.32     19.92 o 
   6  -9   9       68.99       61.44      8.56 o 
  -4  -8   9      596.79      568.93     35.95 o 
  -3  -8   9      822.14      845.08     40.87 o 
  -2  -8   9       57.35       66.05     15.70 o 
  -1  -8   9     1181.26     1183.83     20.21 o 
   0  -8   9       30.17       36.74      6.36 o 
   1  -8   9     1569.51     1547.20     22.83 o 
   2  -8   9      837.00      821.12     20.39 o 
   3  -8   9      872.47      868.19     21.34 o 
   4  -8   9     3260.37     3219.55     41.40 o 
   5  -8   9       97.08      102.92      9.54 o 
   6  -8   9     1022.52     1054.14     21.99 o 
   7  -8   9        7.08        8.52     18.59 o 
  -5  -7   9      317.72      349.34     28.77 o 
  -4  -7   9      208.21      195.92     23.17 o 
  -3  -7   9      521.13      546.91     31.48 o 
  -2  -7   9     1476.25     1495.47     21.69 o 
  -1  -7   9      113.85      111.22      7.46 o 
   0  -7   9     4277.18     4287.92     36.03 o 
   1  -7   9      717.47      744.07     15.46 o 
   2  -7   9     1749.45     1701.48     27.51 o 
   3  -7   9      291.73      286.95     10.82 o 
   4  -7   9      826.66      807.19     17.50 o 
   5  -7   9     2498.01     2323.43     30.06 o 
   6  -7   9      668.18      643.87     36.62 o 
   7  -7   9     1058.43     1037.09     48.81 o 
  -6  -6   9     2724.72     2704.76     75.08 o 
  -5  -6   9      211.79      227.89     24.58 o 
  -4  -6   9       91.64      103.52     17.18 o 
  -3  -6   9      362.78      308.30     23.03 o 
  -2  -6   9     1705.57     1724.22     22.36 o 
  -1  -6   9     2526.67     2511.18     23.93 o 
   0  -6   9      161.44      157.17      7.96 o 
   1  -6   9     3473.90     3471.86     27.72 o 
   2  -6   9       41.21       50.58      5.97 o 
   3  -6   9     3455.65     3450.91     33.20 o 
   4  -6   9      869.47      859.55     17.64 o 
   5  -6   9      774.07      777.81     17.45 o 
   6  -6   9      562.35      527.96     33.93 o 
   7  -6   9      205.05      191.02     24.01 o 
  -7  -5   9      307.07      307.46     28.68 o 
  -6  -5   9      182.73      152.22     22.83 o 
  -5  -5   9     1390.04     1400.89     49.14 o 
  -4  -5   9       31.18       25.23     12.66 o 
  -3  -5   9     2754.34     2769.22     22.19 o 
  -2  -5   9      385.06      379.21      8.78 o 
  -1  -5   9      484.86      489.92      9.23 o 
   0  -5   9     2918.41     2909.65     21.13 o 
   1  -5   9      180.84      183.65      6.66 o 
   2  -5   9     3613.78     3559.05     25.52 o 
   3  -5   9      163.05      156.70      8.03 o 
   4  -5   9     2647.15     2710.69     29.91 o 
   5  -5   9     1140.37     1054.13     43.74 o 
   6  -5   9     1356.69     1373.59     52.62 o 
   7  -5   9      349.40      357.18     31.41 o 
  -7  -4   9      712.59      704.82     37.75 o 
  -6  -4   9     1655.07     1612.14     52.51 o 
  -5  -4   9       21.39       14.64     12.61 o 
  -4  -4   9     1157.83     1175.12     40.49 o 
  -3  -4   9       57.68       55.11      5.43 o 
  -2  -4   9     2138.95     2159.59     23.73 o 
  -1  -4   9      132.66      145.95      6.70 o 
   0  -4   9     3020.57     3046.24     25.23 o 
   1  -4   9     4427.04     4385.32     30.31 o 
   2  -4   9     1617.84     1619.02     16.02 o 
   3  -4   9     1880.27     1836.52     21.11 o 
   4  -4   9       62.43       57.21      6.13 o 
   5  -4   9     1607.08     1579.97     54.03 o 
   6  -4   9      229.97      259.07     26.37 o 
  -7  -3   9      175.11      200.45     15.56 o 
  -6  -3   9     1401.32     1389.45     74.77 o 
  -5  -3   9     1100.24     1154.78     41.10 o 
  -4  -3   9      831.79      848.45     15.24 o 
  -3  -3   9      288.43      307.50      9.78 o 
  -2  -3   9      431.61      422.18     10.91 o 
  -1  -3   9     3070.47     3013.18     25.06 o 
   0  -3   9      245.40      246.04      8.08 o 
   1  -3   9      787.14      777.47     13.79 o 
   2  -3   9      745.05      716.94     12.81 o 
   3  -3   9     1628.32     1591.35     19.38 o 
   4  -3   9     2449.30     2351.15     62.71 o 
   5  -3   9        7.80       22.21     15.20 o 
   6  -3   9      896.57      955.79     46.35 o 
  -8  -2   9       23.14       46.78     17.65 o 
  -7  -2   9     1186.67     1199.42     65.34 o 
  -6  -2   9      343.30      348.56     17.45 o 
  -5  -2   9     1000.53     1032.69     26.08 o 
  -4  -2   9     1886.08     1905.32     20.16 o 
  -3  -2   9       10.42       13.76      4.45 o 
  -2  -2   9     1152.95     1148.93     17.34 o 
  -1  -2   9        4.68        8.58      4.00 o 
   0  -2   9     2898.90     2838.95     24.45 o 
   1  -2   9     3252.78     3283.25     29.96 o 
   2  -2   9     1535.54     1514.90     20.92 o 
   3  -2   9     2248.85     2288.28     31.77 o 
   4  -2   9     2830.43     2778.86     69.24 o 
   5  -2   9     1325.30     1301.00     51.25 o 
   6  -2   9       17.20       21.65     18.12 o 
  -8  -1   9     1907.28     1943.43     60.56 o 
  -7  -1   9       14.39       -7.40      8.19 o 
  -6  -1   9     2452.53     2487.27     41.16 o 
  -5  -1   9     2698.45     2674.37     24.55 o 
  -4  -1   9     1516.37     1508.78     18.03 o 
  -3  -1   9      937.52      948.33     16.10 o 
  -2  -1   9     2394.35     2419.74     25.19 o 
  -1  -1   9     4296.74     4284.63     33.87 o 
   0  -1   9      137.60      122.23      7.33 o 
   1  -1   9     1885.14     1851.88     22.81 o 
   2  -1   9      465.77      456.94     12.09 o 
   3  -1   9     5408.60     5639.69     95.26 o 
   4  -1   9      250.16      264.18     24.77 o 
   5  -1   9      732.86      739.72     41.05 o 
   6  -1   9      787.43      854.26     45.67 o 
  -8   0   9      568.62      549.81     33.17 o 
  -7   0   9     1547.39     1572.29     49.95 o 
  -6   0   9      118.93      117.78     11.04 o 
  -5   0   9     5907.16     5888.19     36.75 o 
  -4   0   9       19.83       19.59      4.37 o 
  -3   0   9     1571.23     1625.00     21.37 o 
  -2   0   9     1474.40     1509.17     20.59 o 
  -1   0   9      183.23      195.03      8.50 o 
   0   0   9     1761.07     1788.90     22.85 o 
   1   0   9      449.01      434.07     10.50 o 
   2   0   9      529.43      537.93     11.91 o 
   3   0   9       55.91       62.04     16.76 o 
   4   0   9     2290.42     2339.15     66.44 o 
   5   0   9      269.82      256.97     26.65 o 
  -8   1   9      650.48      637.78     35.01 o 
  -7   1   9      240.44      242.60     21.94 o 
  -6   1   9     1879.22     1889.05     21.98 o 
  -5   1   9      133.49      142.79      7.08 o 
  -4   1   9     1536.48     1524.98     21.61 o 
  -3   1   9      103.44      102.70      7.20 o 
  -2   1   9     1292.08     1332.23     20.62 o 
  -1   1   9      674.09      686.28     15.04 o 
   0   1   9     1384.69     1379.89     20.74 o 
   1   1   9     2624.93     2618.72     25.13 o 
   2   1   9      401.53      392.57     18.11 o 
   3   1   9     1713.21     1779.08     43.13 o 
   4   1   9        2.60        3.81     13.46 o 
   5   1   9     1412.84     1446.05     57.00 o 
  -8   2   9      184.81      202.69     22.27 o 
  -7   2   9     1101.60     1086.49     41.51 o 
  -6   2   9      912.74      918.52     16.07 o 
  -5   2   9     2981.90     3043.44     31.76 o 
  -4   2   9       18.36       14.85      5.56 o 
  -3   2   9     2913.02     2856.53     35.57 o 
  -2   2   9      129.98      146.36      8.61 o 
  -1   2   9     1975.28     2005.86     25.87 o 
   0   2   9      451.98      455.83     11.44 o 
   1   2   9       47.38       46.54      5.64 o 
   2   2   9      721.60      728.32     24.54 o 
   3   2   9      157.43      157.88     14.36 o 
   4   2   9     2266.16     2287.74     48.06 o 
  -8   3   9        5.64       17.88     16.14 o 
  -7   3   9      823.67      833.10     18.50 o 
  -6   3   9      699.43      701.37     19.54 o 
  -5   3   9     1009.19     1030.18     19.82 o 
  -4   3   9     3693.02     3554.96     39.75 o 
  -3   3   9      164.21      170.00     10.54 o 
  -2   3   9     1897.40     1951.07     26.73 o 
  -1   3   9      128.40      117.71      8.18 o 
   0   3   9     2599.62     2605.76     26.92 o 
   1   3   9     1565.02     1596.39     50.08 o 
   2   3   9      592.62      631.95     24.52 o 
   3   3   9      403.66      422.17     29.58 o 
  -8   4   9      988.17      968.36     42.48 o 
  -7   4   9      163.36      156.78     11.55 o 
  -6   4   9     1675.47     1698.38     31.29 o 
  -5   4   9      594.79      608.34     16.31 o 
  -4   4   9     1326.06     1302.98     27.11 o 
  -3   4   9     1276.12     1287.73     23.03 o 
  -2   4   9      912.89      872.98     19.03 o 
  -1   4   9     2313.28     2381.61     30.41 o 
   0   4   9       38.85       23.44      6.43 o 
   1   4   9     1880.18     1833.77     56.64 o 
   2   4   9      130.71       98.20     19.68 o 
  -7   5   9      816.97      812.95     41.10 o 
  -6   5   9       18.03        9.06     12.30 o 
  -5   5   9     2148.81     2203.13     36.82 o 
  -4   5   9      514.55      479.75     17.98 o 
  -3   5   9     1106.54     1154.16     26.47 o 
  -2   5   9      450.99      465.62     17.23 o 
  -1   5   9      260.70      245.12     13.25 o 
   0   5   9      702.58      687.76     36.10 o 
   1   5   9        1.57       -7.15     14.12 o 
  -4   6   9     1974.18     1998.59     36.74 o 
  -3   6   9      308.47      281.73     14.93 o 
  -2   6   9      809.94      816.82     23.22 o 
  -1   6   9      647.47      615.33     35.62 o 
   0   6   9      171.85      144.49     19.35 o 
  -1 -11  10      708.19      685.34     33.72 o 
   0 -11  10      705.85      689.15     19.33 o 
   1 -11  10       21.00       30.67      7.75 o 
   2 -11  10     1123.73     1111.90     24.49 o 
   3 -11  10       12.93        5.96     10.96 o 
   4 -11  10      531.96      520.21     26.14 o 
  -2 -10  10     1044.89     1041.54     47.68 o 
  -1 -10  10      323.96      329.19     19.40 o 
   0 -10  10       52.20       63.03      6.61 o 
   1 -10  10       85.84       86.75      8.80 o 
   2 -10  10      185.81      160.67      9.89 o 
   3 -10  10     1818.65     1783.38     29.41 o 
   4 -10  10      260.21      225.40     12.25 o 
   5 -10  10      641.54      679.98     38.78 o 
   6 -10  10       78.01       82.33     22.08 o 
  -3  -9  10      821.53      828.57     42.90 o 
  -2  -9  10       98.23       85.63     18.41 o 
  -1  -9  10      948.65      967.25     20.12 o 
   0  -9  10      420.65      419.33     13.82 o 
   1  -9  10      959.69      970.24     23.66 o 
   2  -9  10     1472.85     1469.09     29.17 o 
   3  -9  10      112.86       84.78      9.54 o 
   4  -9  10     1682.09     1677.09     32.33 o 
   5  -9  10        5.95        6.15      9.00 o 
   6  -9  10     1246.17     1270.20     36.36 o 
  -4  -8  10      702.43      687.79     39.07 o 
  -3  -8  10      484.34      446.19     29.87 o 
  -2  -8  10      766.86      801.16     37.52 o 
  -1  -8  10        8.89        9.21      5.77 o 
   0  -8  10      984.32      970.25     19.05 o 
   1  -8  10        8.11        5.50      6.45 o 
   2  -8  10      940.52      891.78     21.85 o 
   3  -8  10     1258.10     1225.39     26.07 o 
   4  -8  10      134.27      132.23     10.05 o 
   5  -8  10     1682.92     1711.45     32.19 o 
   6  -8  10       28.39       38.91      8.62 o 
  -5  -7  10       32.81       56.15     18.17 o 
  -4  -7  10     1137.44     1141.26     47.46 o 
  -3  -7  10      232.33      233.60     23.78 o 
  -2  -7  10      148.72      143.61      8.43 o 
  -1  -7  10     1771.94     1778.47     24.54 o 
   0  -7  10       43.33       47.58      6.40 o 
   1  -7  10      932.58      923.34     17.82 o 
   2  -7  10      291.75      275.13     12.79 o 
   3  -7  10      583.76      629.44     15.71 o 
   4  -7  10     2726.55     2705.87     32.56 o 
   5  -7  10      495.62      491.23     15.29 o 
   6  -7  10      675.10      659.21     38.46 o 
  -6  -6  10      353.71      343.33     30.38 o 
  -5  -6  10      625.67      670.05     37.70 o 
  -4  -6  10      143.86      145.76     19.35 o 
  -3  -6  10     2543.77     2518.03     28.43 o 
  -2  -6  10      164.75      170.84      7.64 o 
  -1  -6  10     1005.20     1026.17     16.35 o 
   0  -6  10     1512.98     1486.03     17.68 o 
   1  -6  10        0.07        2.45      4.08 o 
   2  -6  10     2622.64     2561.45     34.06 o 
   3  -6  10      414.07      417.71     12.90 o 
   4  -6  10     1464.87     1481.93     23.89 o 
   5  -6  10      981.89      965.97     20.23 o 
   6  -6  10      574.35      576.01     36.80 o 
  -6  -5  10     1624.29     1619.99     56.70 o 
  -5  -5  10       11.36       16.52     14.83 o 
  -4  -5  10     2027.24     1956.57     55.69 o 
  -3  -5  10       92.63      100.10      7.02 o 
  -2  -5  10     2027.66     2036.58     22.40 o 
  -1  -5  10        4.83       10.68      4.86 o 
   0  -5  10        1.78        4.85      4.36 o 
   1  -5  10       20.41       20.11      3.81 o 
   2  -5  10      889.67      911.74     14.06 o 
   3  -5  10     2056.13     2016.77     26.50 o 
   4  -5  10      910.02      879.60     18.48 o 
   5  -5  10      542.15      558.96     34.63 o 
   6  -5  10     1144.85     1233.43     53.25 o 
  -7  -4  10      459.50      489.90     33.35 o 
  -6  -4  10        7.52      -10.64     13.79 o 
  -5  -4  10      604.98      627.43     33.51 o 
  -4  -4  10      209.88      192.42     10.28 o 
  -3  -4  10      749.61      776.22     15.62 o 
  -2  -4  10      126.21      123.20      7.05 o 
  -1  -4  10     1236.09     1229.30     17.44 o 
   0  -4  10     1871.97     1828.16     20.96 o 
   1  -4  10       69.96       73.42      5.58 o 
   2  -4  10     1436.98     1419.21     18.86 o 
   3  -4  10      226.93      222.91      8.73 o 
   4  -4  10      812.62      822.95     17.40 o 
   5  -4  10      257.72      265.77     25.90 o 
   6  -4  10     2650.23     2572.65     76.30 o 
  -7  -3  10      813.28      830.30     40.59 o 
  -6  -3  10     1705.57     1715.07     53.23 o 
  -5  -3  10      198.49      202.00     21.00 o 
  -4  -3  10     1648.82     1719.11     22.87 o 
  -3  -3  10      263.94      264.76      9.66 o 
  -2  -3  10     3528.68     3527.39     36.22 o 
  -1  -3  10       88.07       94.07      5.97 o 
   0  -3  10      218.28      213.53      7.90 o 
   1  -3  10      528.84      510.45     11.67 o 
   2  -3  10     1676.36     1648.38     20.35 o 
   3  -3  10     2643.33     2643.93     29.67 o 
   4  -3  10       99.81      106.20     18.08 o 
   5  -3  10     2531.37     2516.38     71.67 o 
  -7  -2  10        6.15        7.77      9.58 o 
  -6  -2  10     1873.32     1914.32     38.62 o 
  -5  -2  10      724.88      725.17     15.67 o 
  -4  -2  10      358.05      364.97      9.96 o 
  -3  -2  10     3348.50     3336.47     31.25 o 
  -2  -2  10      798.08      766.51     14.08 o 
  -1  -2  10     3605.62     3584.53     29.35 o 
   0  -2  10      128.01      131.14      6.84 o 
   1  -2  10        5.25        9.58      4.91 o 
   2  -2  10      520.82      516.38     13.53 o 
   3  -2  10      963.04      950.37     18.27 o 
   4  -2  10      558.43      540.94     34.44 o 
   5  -2  10       26.68       18.07     13.32 o 
  -8  -1  10      781.50      858.40     41.38 o 
  -7  -1  10     1786.67     1776.18     38.51 o 
  -6  -1  10       88.43       98.35     12.03 o 
  -5  -1  10      687.71      691.33     16.82 o 
  -4  -1  10      319.42      324.26     10.91 o 
  -3  -1  10      907.66      919.58     17.12 o 
  -2  -1  10     1194.59     1199.15     17.59 o 
  -1  -1  10      151.87      156.66      7.35 o 
   0  -1  10     2055.11     2027.25     25.39 o 
   1  -1  10       14.93       19.68      5.15 o 
   2  -1  10     2123.51     2108.02     26.48 o 
   3  -1  10      140.28      151.59     20.29 o 
   4  -1  10       65.46       70.89     19.30 o 
   5  -1  10     1321.28     1373.46     56.34 o 
  -8   0  10      849.67      917.07     42.19 o 
  -7   0  10      171.80      165.87     19.16 o 
  -6   0  10     1666.30     1679.23     24.16 o 
  -5   0  10      118.15      115.38      7.82 o 
  -4   0  10     1325.07     1333.58     21.01 o 
  -3   0  10      520.87      556.09     13.91 o 
  -2   0  10      438.61      430.57     11.40 o 
  -1   0  10     1927.09     1850.88     24.89 o 
   0   0  10        0.55       10.18      5.33 o 
   1   0  10      149.33      153.40      8.56 o 
   2   0  10       13.10       21.71      5.45 o 
   3   0  10      845.21      817.30     40.74 o 
   4   0  10      338.26      373.14     30.33 o 
  -8   1  10      400.73      391.22     28.83 o 
  -7   1  10      931.46      939.74     40.27 o 
  -6   1  10      169.89      174.54      9.39 o 
  -5   1  10     1747.81     1741.12     24.69 o 
  -4   1  10      137.20      130.75      8.35 o 
  -3   1  10      727.17      773.49     16.75 o 
  -2   1  10      728.07      726.68     16.64 o 
  -1   1  10     1163.97     1131.85     20.21 o 
   0   1  10     2109.02     2133.48     31.81 o 
   1   1  10        0.70        8.83      4.48 o 
   2   1  10     1079.98     1093.42     30.32 o 
   3   1  10      561.35      530.83     22.87 o 
   4   1  10     1457.84     1516.25     58.00 o 
  -8   2  10      324.10      364.74     26.98 o 
  -7   2  10      551.01      534.11     22.15 o 
  -6   2  10      587.84      573.93     15.46 o 
  -5   2  10      132.52      143.97      8.94 o 
  -4   2  10     2264.40     2215.90     28.68 o 
  -3   2  10       45.58       37.08      6.41 o 
  -2   2  10     2457.08     2538.98     30.96 o 
  -1   2  10     1075.37     1041.98     20.05 o 
   0   2  10      995.96     1014.01     21.62 o 
   1   2  10     1466.49     1500.49     27.73 o 
   2   2  10      465.24      455.21     21.29 o 
   3   2  10      705.07      701.31     27.12 o 
  -7   3  10      155.72      165.83     12.59 o 
  -6   3  10     1363.85     1361.52     28.23 o 
  -5   3  10     1363.04     1334.83     23.67 o 
  -4   3  10      597.42      559.53     15.81 o 
  -3   3  10      461.21      497.39     14.86 o 
  -2   3  10       23.31       21.87      5.77 o 
  -1   3  10     1285.70     1322.54     23.21 o 
   0   3  10      275.06      262.14     11.61 o 
   1   3  10      601.71      602.94     23.50 o 
   2   3  10      305.33      304.83     25.43 o 
  -6   4  10      641.21      660.70     21.24 o 
  -5   4  10      556.66      561.86     16.59 o 
  -4   4  10      250.20      232.36     13.38 o 
  -3   4  10      705.92      698.04     18.29 o 
  -2   4  10      952.03     1019.62     21.35 o 
  -1   4  10        4.44        0.13      6.45 o 
   0   4  10     1223.08     1302.80     47.55 o 
   1   4  10      417.55      437.67     31.18 o 
  -4   5  10      771.93      802.69     20.44 o 
  -3   5  10      935.02      943.78     25.63 o 
  -2   5  10      136.98      104.83     10.19 o 
  -1   5  10      828.01      848.07     23.18 o 
   0 -11  11      501.46      510.85     35.14 o 
   1 -11  11     1014.89      962.76     47.58 o 
  -2 -10  11      256.91      232.61     24.58 o 
  -1 -10  11      976.65      995.28     21.98 o 
   0 -10  11        8.20       15.29      7.21 o 
   1 -10  11      763.07      741.16     22.64 o 
   2 -10  11     1578.09     1569.86     34.78 o 
   3 -10  11        0.39        7.55     11.13 o 
  -3  -9  11       40.24       51.49     18.50 o 
  -2  -9  11     1265.82     1286.58     49.68 o 
  -1  -9  11      221.79      228.78     11.17 o 
   0  -9  11     1346.47     1340.34     23.93 o 
   1  -9  11      311.92      309.69     14.92 o 
   2  -9  11      135.07      133.76     10.83 o 
   3  -9  11     1406.72     1385.45     29.53 o 
   4  -9  11        0.70       -2.72      8.56 o 
  -3  -8  11      946.50     1021.84     45.17 o 
  -2  -8  11       56.66       48.06      8.06 o 
  -1  -8  11     2903.96     2903.36     33.67 o 
   0  -8  11        3.03        1.02      6.78 o 
   1  -8  11     3836.40     3786.81     62.09 o 
   2  -8  11      569.26      578.05     18.96 o 
   3  -8  11      371.24      384.63     15.69 o 
   4  -8  11     1190.00     1164.85     26.43 o 
   5  -8  11      128.71      141.35     17.38 o 
   6  -8  11     1094.89     1087.70     50.23 o 
  -4  -7  11     1198.62     1148.21     48.07 o 
  -3  -7  11      681.78      682.45     36.86 o 
  -2  -7  11     1488.44     1507.85     23.74 o 
  -1  -7  11      127.69      137.47      8.45 o 
   0  -7  11      734.40      724.34     16.82 o 
   1  -7  11      341.90      344.68     12.21 o 
   2  -7  11     1464.89     1485.95     28.09 o 
   3  -7  11      258.40      258.31     11.35 o 
   4  -7  11      758.66      767.49     18.69 o 
   5  -7  11      707.96      751.34     19.15 o 
   6  -7  11        0.55      -15.63     19.01 o 
  -5  -6  11      148.93      149.90     20.95 o 
  -4  -6  11      550.92      482.63     31.14 o 
  -3  -6  11      169.16      175.98      8.30 o 
  -2  -6  11     1368.14     1330.54     19.42 o 
  -1  -6  11     1326.62     1321.29     19.39 o 
   0  -6  11       22.39       21.05      4.78 o 
   1  -6  11     2452.24     2451.34     23.88 o 
   2  -6  11       20.77       24.60      5.94 o 
   3  -6  11      527.42      550.73     15.53 o 
   4  -6  11      420.21      417.91     14.15 o 
   5  -6  11      189.11      180.25     14.95 o 
  -6  -5  11        0.10        3.77     14.54 o 
  -5  -5  11     1924.57     1893.44     59.81 o 
  -4  -5  11      176.03      163.38     20.29 o 
  -3  -5  11     3263.34     3236.62     33.02 o 
  -2  -5  11      849.03      844.97     15.65 o 
  -1  -5  11      411.66      406.95     11.35 o 
   0  -5  11     1241.87     1224.32     18.35 o 
   1  -5  11     2186.58     2116.52     20.39 o 
   2  -5  11     2190.15     2132.81     22.25 o 
   3  -5  11       56.20       50.44      6.12 o 
   4  -5  11      884.34      901.02     19.53 o 
   5  -5  11      818.49      771.59     42.85 o 
  -6  -4  11     2320.93     2469.29     68.65 o 
  -5  -4  11       39.23       38.83     15.91 o 
  -4  -4  11     2220.07     2244.96     27.69 o 
  -3  -4  11        0.98       -1.39      5.27 o 
  -2  -4  11     2613.54     2567.36     26.48 o 
  -1  -4  11      287.28      293.50      9.77 o 
   0  -4  11      860.81      838.46     15.28 o 
   1  -4  11     2504.16     2496.11     26.06 o 
   2  -4  11        1.62        1.15      4.46 o 
   3  -4  11     1002.21     1050.01     16.26 o 
   4  -4  11       27.57       44.62      9.80 o 
   5  -4  11     1235.22     1256.53     52.84 o 
  -7  -3  11      343.50      365.88     29.72 o 
  -6  -3  11      831.63      849.98     39.84 o 
  -5  -3  11     2499.17     2502.13     63.63 o 
  -4  -3  11      148.79      151.74      8.68 o 
  -3  -3  11     6247.45     6201.03     44.96 o 
  -2  -3  11        0.34        6.22      5.04 o 
  -1  -3  11     1665.18     1661.49     21.25 o 
   0  -3  11       84.61       87.53      6.40 o 
   1  -3  11     1039.23     1024.83     17.09 o 
   2  -3  11      525.49      504.30     12.46 o 
   3  -3  11      775.98      771.53     17.49 o 
   4  -3  11     2469.45     2472.19     71.52 o 
   5  -3  11       24.00        2.26     14.36 o 
  -7  -2  11      903.58      902.33     29.33 o 
  -6  -2  11      290.41      305.27     17.78 o 
  -5  -2  11      541.22      544.71     12.87 o 
  -4  -2  11     1749.55     1731.44     24.31 o 
  -3  -2  11     1872.56     1754.41     24.21 o 
  -2  -2  11     2986.01     2841.49     27.93 o 
  -1  -2  11      171.63      172.27      8.11 o 
   0  -2  11      747.44      774.50     14.99 o 
   1  -2  11      286.90      297.07      9.98 o 
   2  -2  11     1051.26     1089.43     22.82 o 
   3  -2  11      205.36      214.07     15.34 o 
   4  -2  11        1.17        4.19     15.11 o 
  -7  -1  11       21.55       25.45     10.88 o 
  -6  -1  11     1567.32     1555.46     34.89 o 
  -5  -1  11      715.83      703.47     16.38 o 
  -4  -1  11      980.34     1002.11     18.83 o 
  -3  -1  11     1164.78     1192.99     20.53 o 
  -2  -1  11      236.40      241.67      9.41 o 
  -1  -1  11     2129.13     2163.57     24.82 o 
   0  -1  11        9.51       21.79      6.22 o 
   1  -1  11      372.11      367.79     12.44 o 
   2  -1  11      399.75      403.53     13.04 o 
   3  -1  11      513.76      521.13     35.34 o 
   4  -1  11     1702.99     1824.24     64.64 o 
  -7   0  11      657.17      659.94     24.70 o 
  -6   0  11       66.92       64.35      7.04 o 
  -5   0  11     1654.24     1602.20     24.54 o 
  -4   0  11      325.39      344.32     12.09 o 
  -3   0  11     2480.07     2424.54     29.63 o 
  -2   0  11     3981.20     3660.28     32.93 o 
  -1   0  11      864.55      863.03     18.48 o 
   0   0  11     1467.44     1489.57     23.86 o 
   1   0  11      135.89      143.10      8.61 o 
   2   0  11      847.73      877.12     42.34 o 
   3   0  11      667.03      697.80     39.82 o 
  -6   1  11     1405.14     1409.82     23.94 o 
  -5   1  11       53.88       64.06      7.00 o 
  -4   1  11     1364.16     1392.16     23.48 o 
  -3   1  11      476.64      492.15     13.36 o 
  -2   1  11     2843.09     2769.75     33.23 o 
  -1   1  11      694.70      715.08     17.53 o 
   0   1  11     1474.26     1466.27     30.25 o 
   1   1  11      939.97      988.95     20.16 o 
   2   1  11       21.74       24.95      8.87 o 
   3   1  11      957.26      997.55     48.52 o 
  -7   2  11     1113.90     1174.68     26.72 o 
  -6   2  11      555.64      571.72     16.46 o 
  -5   2  11     1394.80     1427.36     24.80 o 
  -4   2  11      136.08      123.36      8.69 o 
  -3   2  11     1065.74     1053.14     19.21 o 
  -2   2  11       55.63       43.23      6.85 o 
  -1   2  11     1655.52     1731.27     27.06 o 
   0   2  11      666.42      662.40     17.41 o 
   1   2  11      494.81      501.78     33.64 o 
   2   2  11      378.19      381.48     20.61 o 
  -6   3  11      353.92      365.07     16.98 o 
  -5   3  11      510.87      541.09     16.52 o 
  -4   3  11     1308.33     1381.60     25.00 o 
  -3   3  11      210.47      213.39     11.57 o 
  -2   3  11     1997.24     2053.17     30.71 o 
  -1   3  11       67.56       61.52      8.87 o 
   0   3  11      452.70      466.78     15.19 o 
   1   3  11      271.51      279.00     27.36 o 
  -5   4  11      495.49      549.48     32.93 o 
  -4   4  11       41.40       47.87     18.97 o 
  -3   4  11      706.12      735.30     20.07 o 
  -2   4  11      429.99      452.53     15.88 o 
  -1   4  11     1218.24     1277.89     28.83 o 
  -5   5  11     1760.71     1877.13     44.12 o 
  -1 -10  12      375.64      437.59     32.97 o 
  -2  -9  12      271.26      212.89     23.31 o 
  -1  -9  12      830.93      797.62     19.78 o 
   0  -9  12      273.00      279.98     15.36 o 
   1  -9  12     1007.42     1017.62     25.84 o 
   2  -9  12     1118.46     1117.85     27.03 o 
  -3  -8  12       75.90       41.94     15.67 o 
  -2  -8  12     1186.72     1178.81     26.75 o 
  -1  -8  12        0.46       -4.26      6.47 o 
   0  -8  12     2135.36     2149.45     30.10 o 
   1  -8  12      248.94      248.50     15.84 o 
   2  -8  12       13.44       14.08      6.71 o 
   3  -8  12     1668.77     1636.38     31.99 o 
   4  -8  12      308.50      297.78     14.97 o 
   5  -8  12     1720.24     1714.38     60.91 o 
  -4  -7  12      466.45      514.59     34.01 o 
  -3  -7  12     1934.73     1960.25     61.32 o 
  -2  -7  12       44.91       42.38      6.54 o 
  -1  -7  12     2595.59     2555.90     28.53 o 
   0  -7  12       26.39       32.79      7.47 o 
   1  -7  12      886.35      884.49     18.89 o 
   2  -7  12      247.33      265.54     11.64 o 
   3  -7  12      351.39      338.07     13.34 o 
   4  -7  12      838.00      815.03     19.95 o 
   5  -7  12       76.78       80.33     10.04 o 
  -4  -6  12     1062.85     1115.23     47.02 o 
  -3  -6  12      202.11      191.23      7.92 o 
  -2  -6  12      899.36      911.42     15.68 o 
  -1  -6  12       19.34       26.73      5.05 o 
   0  -6  12     3405.48     3322.19     26.92 o 
   1  -6  12        1.86        0.36      4.74 o 
   2  -6  12     1793.18     1762.76     24.17 o 
   3  -6  12      667.81      692.80     18.00 o 
   4  -6  12      136.27      139.15      9.54 o 
   5  -6  12      846.81      867.65     44.69 o 
  -5  -5  12        3.41       39.39     13.51 o 
  -4  -5  12     3231.96     3273.79     76.60 o 
  -3  -5  12     2046.91     1986.70     24.89 o 
  -2  -5  12       98.70      109.95      7.31 o 
  -1  -5  12     4898.97     4836.89     38.07 o 
   0  -5  12      417.68      405.74     11.75 o 
   1  -5  12     1990.87     1990.95     20.93 o 
   2  -5  12       11.34        8.36      4.96 o 
   3  -5  12     1592.80     1576.23     23.15 o 
   4  -5  12      144.00      143.01      9.87 o 
  -6  -4  12      132.30      139.68     21.94 o 
  -5  -4  12     1105.00     1149.71     47.36 o 
  -4  -4  12      102.64      100.35      8.11 o 
  -3  -4  12     1739.22     1718.27     23.19 o 
  -2  -4  12      483.03      470.67     12.73 o 
  -1  -4  12     2387.74     2338.93     26.61 o 
   0  -4  12     1752.63     1699.99     22.64 o 
   1  -4  12     1419.31     1436.52     21.11 o 
   2  -4  12     1949.67     1936.09     24.46 o 
   3  -4  12       71.96       84.51      6.35 o 
   4  -4  12      320.80      305.59     28.02 o 
  -6  -3  12      211.09      206.37     22.93 o 
  -5  -3  12      185.55      190.35     21.89 o 
  -4  -3  12     1491.24     1480.61     23.78 o 
  -3  -3  12      259.31      232.08     10.14 o 
  -2  -3  12     2101.20     2154.43     25.71 o 
  -1  -3  12      625.50      634.19     14.46 o 
   0  -3  12      262.66      264.73      9.99 o 
   1  -3  12     1833.78     1811.99     23.74 o 
   2  -3  12      649.34      651.46     15.00 o 
   3  -3  12     1093.39     1094.40     21.84 o 
   4  -3  12      205.96      195.63     24.86 o 
  -7  -2  12      126.61       98.44     19.40 o 
  -6  -2  12      595.25      628.05     35.62 o 
  -5  -2  12      988.36     1007.45     20.14 o 
  -4  -2  12      210.75      194.40      9.99 o 
  -3  -2  12     2381.43     2259.23     26.68 o 
  -2  -2  12       77.65       73.89      7.07 o 
  -1  -2  12     2030.45     2025.06     25.05 o 
   0  -2  12     1185.01     1139.77     20.81 o 
   1  -2  12     1915.77     1928.87     24.83 o 
   2  -2  12     1773.25     1766.87     27.25 o 
   3  -2  12      286.50      314.43     27.93 o 
  -7  -1  12      902.38      922.60     42.43 o 
  -6  -1  12      366.16      342.97     26.61 o 
  -5  -1  12      173.07      165.70      9.51 o 
  -4  -1  12     1170.36     1161.24     21.76 o 
  -3  -1  12      633.58      620.08     14.75 o 
  -2  -1  12     3412.50     3454.51     33.17 o 
  -1  -1  12       52.91       56.24      6.63 o 
   0  -1  12     2612.32     2586.69     28.82 o 
   1  -1  12      343.26      347.45     12.99 o 
   2  -1  12     1914.80     1956.44     28.79 o 
   3  -1  12     1141.74     1159.23     52.69 o 
  -7   0  12       51.71       60.72     16.43 o 
  -6   0  12     1197.20     1242.58     23.35 o 
  -5   0  12       70.86       84.42      7.73 o 
  -4   0  12      857.65      862.58     19.13 o 
  -3   0  12     2564.17     2467.37     28.93 o 
  -2   0  12      340.80      320.72     11.27 o 
  -1   0  12     2030.10     2039.40     26.26 o 
   0   0  12      299.62      337.42     12.80 o 
   1   0  12     1801.02     1869.03     28.54 o 
   2   0  12       60.66       69.99     19.63 o 
  -6   1  12       59.15       69.10      7.81 o 
  -5   1  12      834.68      837.25     19.49 o 
  -4   1  12       97.96       99.43      8.52 o 
  -3   1  12     1222.35     1157.59     20.61 o 
  -2   1  12      546.12      561.96     14.86 o 
  -1   1  12      691.98      726.26     18.72 o 
   0   1  12     2695.36     2798.53     35.23 o 
   1   1  12      163.10      168.24      9.99 o 
   2   1  12     1057.78     1058.36     49.23 o 
  -6   2  12      997.71      994.60     42.91 o 
  -5   2  12      230.00      239.84     17.61 o 
  -4   2  12      990.02      998.96     19.99 o 
  -3   2  12      156.12      157.37      9.35 o 
  -2   2  12     1027.81     1071.03     23.10 o 
  -1   2  12      666.55      698.19     18.53 o 
   0   2  12      824.66      863.86     20.93 o 
   1   2  12      912.81      953.46     46.58 o 
  -5   3  12      943.96      962.06     43.42 o 
  -4   3  12       55.55       72.01     13.16 o 
  -3   3  12     1588.40     1628.86     61.13 o 
  -2   3  12      371.72      334.40     30.24 o 
  -1   3  12      994.63      965.64     47.06 o 
   0   3  12      860.59      890.37     45.82 o 
  -3   4  12      141.78      135.21     25.52 o 
  -2   4  12      442.64      464.01     35.33 o 
  -1  -9  13      137.06      156.58     21.56 o 
   0  -9  13     1061.10     1098.40     45.27 o 
  -2  -8  13      205.84      220.22     11.18 o 
  -1  -8  13      898.96      900.68     20.93 o 
   0  -8  13      274.60      285.50     13.08 o 
   1  -8  13        3.90        6.63      7.71 o 
  -3  -7  13        0.77      -17.04     17.04 o 
  -2  -7  13     1665.98     1672.19     24.43 o 
  -1  -7  13      138.42      143.72      8.87 o 
   0  -7  13      808.89      806.68     17.45 o 
   1  -7  13     2046.37     1988.20     34.70 o 
   2  -7  13      872.52      875.46     20.40 o 
   3  -7  13      879.19      885.38     21.07 o 
   4  -7  13      197.47      154.43     23.59 o 
  -4  -6  13     1387.85     1431.47     54.03 o 
  -3  -6  13      510.80      527.79     12.87 o 
  -2  -6  13      115.87      117.76      7.61 o 
  -1  -6  13     1839.51     1853.17     21.20 o 
   0  -6  13        1.52        5.56      4.52 o 
   1  -6  13     1737.59     1694.02     22.05 o 
   2  -6  13      374.68      357.85     12.61 o 
   3  -6  13      368.30      339.65     13.88 o 
   4  -6  13      664.70      631.88     39.11 o 
  -4  -5  13      193.07      180.70     12.08 o 
  -3  -5  13     1178.60     1195.46     20.65 o 
  -2  -5  13     1088.64     1113.18     19.76 o 
  -1  -5  13      141.38      148.64      8.80 o 
   0  -5  13     1228.97     1245.90     20.67 o 
   1  -5  13        0.36        1.65      4.96 o 
   2  -5  13      757.36      739.30     15.14 o 
   3  -5  13      312.36      332.20     12.00 o 
  -5  -4  13        5.10       -4.05     16.61 o 
  -4  -4  13     1126.85     1129.47     22.02 o 
  -3  -4  13      556.31      539.19     14.42 o 
  -2  -4  13      494.44      489.54     13.73 o 
  -1  -4  13      671.25      691.55     15.71 o 
   0  -4  13      300.94      283.23     10.56 o 
   1  -4  13     2140.33     2106.31     26.87 o 
   2  -4  13      239.60      235.01      9.98 o 
   3  -4  13      806.83      813.29     16.18 o 
  -5  -3  13      907.82      891.69     23.02 o 
  -4  -3  13        0.00       -0.14      6.27 o 
  -3  -3  13     1325.30     1374.00     21.96 o 
  -2  -3  13       52.54       52.21      6.15 o 
  -1  -3  13      619.02      638.21     15.46 o 
   0  -3  13     2571.57     2572.01     29.60 o 
   1  -3  13      212.36      204.51      9.43 o 
   2  -3  13     1576.70     1567.73     23.65 o 
   3  -3  13       10.87       15.46     13.08 o 
  -5  -2  13      121.79      125.70      9.49 o 
  -4  -2  13     1573.00     1520.27     25.46 o 
  -3  -2  13        0.24       -0.09      5.73 o 
  -2  -2  13     1875.52     1861.56     25.57 o 
  -1  -2  13      312.41      284.64     10.82 o 
   0  -2  13     1038.03     1012.41     19.22 o 
   1  -2  13      794.05      821.08     17.52 o 
   2  -2  13      612.10      609.80     15.70 o 
  -6  -1  13      419.62      418.64     31.89 o 
  -5  -1  13      298.98      308.74     12.81 o 
  -4  -1  13      275.83      302.49     12.77 o 
  -3  -1  13      562.25      548.15     14.80 o 
  -2  -1  13        2.08        3.96      5.66 o 
  -1  -1  13     2217.32     2195.97     28.00 o 
   0  -1  13       12.83       32.50      5.94 o 
   1  -1  13     1210.84     1203.77     23.93 o 
  -6   0  13      195.62      266.44     26.27 o 
  -5   0  13      749.61      798.42     39.78 o 
  -4   0  13      259.27      287.14     11.71 o 
  -3   0  13      215.45      217.11     10.26 o 
  -2   0  13     1092.75     1098.94     20.64 o 
  -1   0  13        0.16        0.24      7.11 o 
   0   0  13      990.99     1082.89     22.85 o 
   1   0  13      141.34      154.47     10.80 o 
  -5   1  13      158.19      151.92     21.42 o 
  -4   1  13      301.20      328.60     20.79 o 
  -3   1  13      587.36      598.70     26.37 o 
  -2   1  13      192.03      200.94     17.68 o 
  -1   1  13     1072.32     1084.76     50.56 o 
   0   1  13      297.45      343.58     31.17 o 
  -3   2  13      448.02      493.37     37.40 o 
  -2   2  13      844.95      824.65     46.62 o 
  -1  -8  14      752.13      772.66     39.83 o 
   0  -8  14      548.83      566.21     33.87 o 
  -2  -7  14        0.01       26.69     17.18 o 
  -1  -7  14     1276.20     1298.57     49.87 o 
   0  -7  14      496.09      480.38     31.52 o 
   2  -7  14      353.78      346.02     29.53 o 
   3  -7  14      376.73      396.00     34.00 o 
  -2  -6  14     1243.95     1209.37     19.47 o 
  -1  -6  14        9.19       18.44      5.95 o 
   0  -6  14     1629.94     1587.61     24.42 o 
   1  -6  14       70.27       77.54     11.87 o 
   2  -6  14      541.26      523.66     34.86 o 
  -3  -5  14      340.26      373.01     13.20 o 
  -2  -5  14       30.93       32.73      6.80 o 
  -1  -5  14     1719.12     1760.78     25.79 o 
   0  -5  14        4.15        9.34      6.07 o 
   1  -5  14     1233.01     1217.77     43.71 o 
   2  -5  14      389.39      360.88     31.04 o 
  -4  -4  14      173.77      187.29     16.73 o 
  -3  -4  14      686.63      679.04     16.71 o 
  -2  -4  14      130.90      141.07      9.36 o 
  -1  -4  14      373.72      357.01     12.48 o 
   0  -4  14     1620.71     1567.72     24.38 o 
   1  -4  14        1.69       18.54      7.70 o 
  -4  -3  14      995.34      962.24     62.17 o 
  -3  -3  14      154.59      155.72      9.52 o 
  -2  -3  14     1545.39     1583.64     24.65 o 
  -1  -3  14      483.12      531.88     14.95 o 
   0  -3  14      205.62      197.33     10.00 o 
   1  -3  14      843.02      853.01     29.77 o 
   2  -3  14      137.32      135.68     22.13 o 
  -4  -2  14      116.19       90.45     26.13 o 
  -3  -2  14     1048.41     1059.75     33.83 o 
  -2  -2  14        5.55       10.38     10.12 o 
  -1  -2  14     1071.74     1097.26     34.23 o 
   0  -2  14      415.77      417.89     21.54 o 
   1  -2  14      680.39      712.67     38.22 o 
  -3  -1  14        1.48       12.98      9.96 o 
  -2  -1  14      689.74      712.37     28.25 o 
  -1  -1  14        6.99       12.92     20.10 o 
   0  -1  14      132.71      114.07     19.77 o 
  -1  -6  15      891.26      878.93     46.44 o 
   0  -6  15       34.42       15.85     11.90 o 
  -2  -5  15     1109.78     1144.29     54.38 o 
  -1  -5  15       20.36       14.97     18.45 o 
   0  -5  15      996.84      974.03     32.62 o 
   1  -5  15      337.79      330.93     28.49 o 
                                                 
